# Supplementary material for: Blood levels of microRNAs associated with ischemic heart disease differ between Austrians and Japanese: a pilot study
Source: Sci Rep. 2020 Aug 12;10:13628. doi: 10.1038/s41598-020-69332-0 (PMC7423897; doi:10.1038/s41598-020-69332-0)
Supplement: Supplementary file 2 — Supplementary Table 1. [file 41598_2020_69332_MOESM2_ESM.xlsx]

## Sheet: all
	Title: Blood levels of microRNAs associated with ischemic heart disease differ between Austrians and Japanese: a pilot study Author: Ichiro Wakabayashi1, Ryoji Eguchi1, Yoko Sotoda2, Dirk von Lewinski3, Harald Sourij4, Takashi Daimon5, Klaus Groschner6, Peter P. Rainer3 From: 1Department of Environmental and Preventive Medicine, Hyogo College of Medicine, Nishinomiya, Hyogo 663-8501, Japan 2Depar…
	Supplementary Table 1. Target genes of miR-2861.
	mirnaid	refseqid	genesymbol	start	end	bindingp	energy	seed	accessibility	au	phylopstem	phylopflank	me	number_of_pairings	binding_region_length	longest_consecutive_pairings	position	validated	TargetScan	miRDB
	hsa-miR-2861	NM_020297	ABCC9	5591	5607	0.951923	-28.3	1	0.000108088	0.632	4.37167	4.84997	-6.01339	14	16	8	3UTR		0	0
	hsa-miR-2861	NM_001146075	RPAP3	3389	3410	0.951923	-24.9	1	0.00186041	0.5	4.35067	4.0466	-7.54034	15	21	8	3UTR		0	0
	hsa-miR-2861	NM_020456	SPRYD7	2604	2644	0.951923	-31	1	0.00136298	0.485	4.31079	5.05361	-6.93679	15	19	8	3UTR		0	0
	hsa-miR-2861	NM_024955	FOXRED2	4230	4248	0.951923	-29.9	1	0.0185262	0.529	4.46853	4.30662	-6.93679	15	18	8	3UTR		0	0
	hsa-miR-2861	XM_005252597	THNSL1	3102	3121	0.953846	-24.3	1	0.00409194	0.412	0	0	-5.03583	16	19	8	3UTR		0	0
	hsa-miR-2861	NM_145011	ZNF25	2933	2951	0.953846	-32.1	1	2.39001e-05	0.426	-0.0389336	2.08551	-3.93757	16	18	9	3UTR		0	0
	hsa-miR-2861	XM_017008561	BMPR1B	2212	2234	0.953846	-25.1	1	0.0107477	0.471	0	0	-5.18008	17	22	11	3UTR		0	0
	hsa-miR-2861	XM_017008560	BMPR1B	2255	2277	0.953846	-25.1	1	0.0107477	0.471	0	0	-5.18008	17	22	11	3UTR		0	0
	hsa-miR-2861	NM_001321351	ZNF529	3857	3876	0.953846	-25.6	1	0.00365524	0.426	-0.0731228	0.568088	-6.77039	16	19	10	3UTR		0	0
	hsa-miR-2861	NM_001134402	CYB561D1	3761	3776	0.953846	-27.4	1	5.05156e-06	0.471	-0.0426234	0.223105	-4.957	14	15	14	3UTR		0	0
	hsa-miR-2861	NM_007177	FAM107A	1066	1086	0.953846	-32.3	1	1.95406e-09	0.353	-0.031882	-0.0646098	-5.18008	16	20	12	3UTR		0	0
	hsa-miR-2861	NM_001040185	ZNF765	3952	3971	0.953846	-24.3	1	0.00423279	0.412	-0.687129	-0.221139	-5.03583	16	19	8	3UTR		0	0
	hsa-miR-2861	NM_001135037	MFAP3	2809	2826	0.961538	-24.7	1	1.67073e-05	0.426	0.101527	0.083339	-9.69585	14	17	9	3UTR		0	0
	hsa-miR-2861	NM_016533	NINJ2	1101	1160	0.961538	-28.8	1	0.0190579	0.544	0	0	-3.93757	16	30	8	3UTR		0	0
	hsa-miR-2861	NM_001288616	TTC23	2558	2577	0.961538	-27.2	1	0.0136172	0.338	1.79031	1.39515	-8.0129	15	19	6	3UTR		0	0
	hsa-miR-2861	NM_001288615	TTC23	3198	3217	0.961538	-27.2	1	0.0136172	0.338	0.252744	0.720052	-8.0129	15	19	6	3UTR		0	0
	hsa-miR-2861	NM_016541	GNG13	874	911	0.961538	-34.7	1	0.00935813	0.338	4.35732	2.01111	-8.30604	15	18	9	3UTR		0	0
	hsa-miR-2861	NM_001320600	CEP70	938	986	0.961538	-20.4	1	0.0115928	0.75	0.477172	0.533283	-5.18008	18	48	11	3UTR		0	0
	hsa-miR-2861	NM_000135	FANCA	5198	5240	0.961538	-31	1	0.000650771	0.338	0.780752	0.3213	-5.22671	18	42	9	3UTR		0	0
	hsa-miR-2861	NM_001286167	FANCA	5202	5244	0.961538	-31	1	0.000650771	0.338	0.780752	0.3213	-5.22671	18	42	9	3UTR		0	0
	hsa-miR-2861	NM_001282706	PDIA6	2217	2257	0.961538	-27.2	1	0.00343002	0.529	-0.131261	-0.143995	-5.03583	16	40	8	3UTR		0	0
	hsa-miR-2861	NM_138796	SPATA17	1446	1483	0.961538	-23.1	1	9.39552e-05	0.515	0.00637	-0.0109256	-7.28438	17	23	8	3UTR		0	0
	hsa-miR-2861	NM_018947	CYCS	2521	2540	0.961538	-30	1	5.21467e-08	0.529	0.869372	0.090205	-6.77237	15	19	9	3UTR	MIRT629110	0	0
	hsa-miR-2861	NM_058222	TECTB	2172	2203	0.961538	-25.8	1	0.0496337	0.618	0.0470549	0.0832892	-5.26888	16	31	9	3UTR		0	0
	hsa-miR-2861	XM_017009748	AGXT2	1460	1494	0.961538	-27.8	1	0.0106542	0.544	0	0	-6.23647	17	34	9	3UTR		0	0
	hsa-miR-2861	NM_012382	TTC33	2961	2983	0.961538	-25.2	1	4.35454e-07	0.529	-0.266205	0.235898	-6.77237	15	22	9	3UTR		0	0
	hsa-miR-2861	NM_004228	CYTH2	4086	4105	0.961538	-32.2	1	3.58697e-05	0.412	0.176673	0.0697361	-8.57351	15	19	11	3UTR		0	0
	hsa-miR-2861	NM_003121	SPIB	3430	3449	0.961538	-30.9	1	4.84812e-08	0.426	-0.184391	0.0241072	-6.46921	16	19	7	3UTR		0	0
	hsa-miR-2861	NM_001243999	SPIB	3426	3445	0.961538	-30.9	1	4.84812e-08	0.426	-0.184391	0.0241072	-6.46921	16	19	7	3UTR		0	0
	hsa-miR-2861	NM_001243998	SPIB	3215	3234	0.961538	-30.9	1	4.84812e-08	0.426	-0.184391	0.0241072	-6.46921	16	19	7	3UTR		0	0
	hsa-miR-2861	NM_001256235	PGAP2	1332	1351	0.961538	-26.7	1	0.00174242	0.515	0.512662	-0.0251724	-8.59606	15	19	8	3UTR		0	0
	hsa-miR-2861	NM_001283038	PGAP2	1391	1410	0.961538	-26.7	1	0.00174242	0.515	0.512662	-0.0251724	-8.59606	15	19	8	3UTR		0	0
	hsa-miR-2861	NM_001145438	PGAP2	1379	1398	0.961538	-26.7	1	0.00174242	0.515	0.512662	-0.0251724	-8.59606	15	19	8	3UTR		0	0
	hsa-miR-2861	XM_006718193	PGAP2	1332	1351	0.961538	-26.7	1	0.00174242	0.515	0	0	-8.59606	15	19	8	3UTR		0	0
	hsa-miR-2861	NM_001346404	PGAP2	1384	1403	0.961538	-26.7	1	0.00174242	0.515	0.512662	-0.0251724	-8.59606	15	19	8	3UTR		0	0
	hsa-miR-2861	NM_001256238	PGAP2	1378	1397	0.961538	-26.7	1	0.00174242	0.515	0.512662	-0.0251724	-8.59606	15	19	8	3UTR		0	0
	hsa-miR-2861	NM_004072	CMKLR1	1943	1964	0.961538	-28.3	1	0.00944291	0.471	-0.281008	-0.231741	-7.7949	17	21	11	3UTR		0	0
	hsa-miR-2861	NM_001142343	CMKLR1	2019	2040	0.961538	-28.3	1	0.00944291	0.471	-0.292367	-0.161459	-7.7949	17	21	11	3UTR		0	0
	hsa-miR-2861	NM_207366	44088	2818	2834	0.961538	-21.4	1	0.0597345	0.618	3.64451	3.38029	-5.03583	14	16	8	3UTR		0	0
	hsa-miR-2861	NM_001258459	PHKG1	1635	1675	0.961538	-26.8	1	1.24849e-07	0.353	0.319188	0.878543	-4.99396	15	40	8	3UTR		0	0
	hsa-miR-2861	XM_017012286	ZNF107	4110	4129	0.961538	-28.9	1	8.32107e-05	0.515	0	0	-9.07622	15	19	8	3UTR		0	0
	hsa-miR-2861	NM_002751	MAPK11	2189	2210	0.961538	-36	1	2.81661e-05	0.338	0	0	-3.93757	19	21	13	3UTR		0	0
	hsa-miR-2861	NM_138780	SYTL5	3800	3829	0.961538	-26.6	1	0.000377321	0.529	0	0	-3.93757	16	29	8	3UTR		0	0
	hsa-miR-2861	NM_001163334	SYTL5	3779	3808	0.961538	-26.6	1	0.000377321	0.529	0	0	-3.93757	16	29	8	3UTR		0	0
	hsa-miR-2861	NM_201439	PPHLN1	1412	1434	0.961538	-25.6	1	0.000271871	0.515	-0.674638	-0.146471	-4.957	15	22	8	3UTR		0	0
	hsa-miR-2861	NM_005822	RCAN2	2268	2335	0.961538	-29.5	1	0.00105916	0.618	2.9178	2.54011	-9.43035	16	23	11	3UTR		0	0
	hsa-miR-2861	NM_001286206	CEP162	4326	4343	0.961538	-21.4	1	0.0011513	0.574	2.72299	1.48194	-9.54656	15	17	11	3UTR		0	0
	hsa-miR-2861	XM_024447146	POTEA	2115	2145	0.961538	-27.9	1	4.23272e-06	0.485	0	0	-4.79441	17	30	8	3UTR		0	0
	hsa-miR-2861	NM_001318497	OPRK1	3606	3624	0.961538	-32.7	1	0.000792719	0.515	0	0	-6.42973	15	18	8	3UTR		0	0
	hsa-miR-2861	XM_017012594	CYREN	2773	2791	0.961538	-33.7	1	0.019709	0.382	0	0	-8.05661	16	18	14	3UTR		0	0
	hsa-miR-2861	NM_032869	NUDCD1	2546	2570	0.961538	-24.1	1	7.90379e-05	0.485	2.62819	3.9695	-5.22671	18	24	11	3UTR		0	0
	hsa-miR-2861	NM_003909	CPNE3	2713	2758	0.961538	-24.8	1	0.0128998	0.706	0.0270302	0.143316	-3.93757	19	45	9	3UTR		0	0
	hsa-miR-2861	NM_001330192	NUP107	5652	5672	0.961538	-27.1	1	0.0329688	0.574	0.425276	0.211043	-8.66331	15	20	10	3UTR		0	0
	hsa-miR-2861	NM_020401	NUP107	5624	5644	0.961538	-27.1	1	0.0329688	0.574	0.425276	0.211043	-8.66331	15	20	10	3UTR		0	0
	hsa-miR-2861	NM_001300831	PIFO	1618	1644	0.961538	-24.7	1	0.00879559	0.426	-0.158344	0.117006	-3.93757	17	26	9	3UTR		0	0
	hsa-miR-2861	NM_003897	IER3	700	721	0.961538	-31	1	8.99671e-09	0.426	-0.610984	0.897163	-7.14013	15	21	9	3UTR		0	0
	hsa-miR-2861	XM_011536418	TPPP2	627	669	0.961538	-25.8	1	1.97965e-05	0.456	0	0	-5.52986	15	20	9	3UTR		0	0
	hsa-miR-2861	NM_001254727	AP4S1	1276	1332	0.961538	-28.4	1	0.00707291	0.529	-0.284516	-0.0752973	-3.93757	18	56	8	3UTR		0	0
	hsa-miR-2861	NM_007077	AP4S1	1154	1210	0.961538	-28.4	1	0.00707291	0.529	-0.284516	-0.0752973	-3.93757	18	56	8	3UTR		0	0
	hsa-miR-2861	NM_001254726	AP4S1	1082	1138	0.961538	-28.4	1	0.00707291	0.529	-0.284516	-0.0752973	-3.93757	18	56	8	3UTR		0	0
	hsa-miR-2861	NM_014924	ATG14	1820	1846	0.961538	-31.9	1	5.12351e-11	0.368	0.128864	0.557767	-5.03583	15	20	8	3UTR		0	0
	hsa-miR-2861	NM_005105	RBM8A	4278	4296	0.961538	-26.7	1	0.891354	0.397	1.27903	0.835813	-11.2001	15	18	11	3UTR		0	0
	hsa-miR-2861	XM_024447159	ASPH	2067	2104	0.961538	-24.3	1	0.00372439	0.632	0	0	-3.79332	18	37	9	3UTR		0	0
	hsa-miR-2861	NM_006383	CIB2	1126	1148	0.961538	-31.5	1	0.0930609	0.338	2.5594	4.15533	-8.67135	16	22	7	3UTR		0	0
	hsa-miR-2861	NM_022117	TSPYL2	2676	2700	0.961538	-34.8	1	6.5598e-05	0.324	0	0	-3.93757	19	24	9	3UTR		0	0
	hsa-miR-2861	XM_017029476	NHSL2	4704	4723	0.961538	-29.3	1	0.000144128	0.515	0	0	-11.3983	14	19	7	3UTR		0	0
	hsa-miR-2861	NM_015453	THUMPD3	3572	3591	0.961538	-25	1	0.163744	0.368	-0.648658	-0.213334	-11.2001	15	19	11	3UTR		0	0
	hsa-miR-2861	NM_001114092	THUMPD3	3367	3386	0.961538	-25	1	0.163744	0.368	-0.648658	-0.213334	-11.2001	15	19	11	3UTR		0	0
	hsa-miR-2861	NM_138328	RHBDL3	3274	3296	0.961538	-30.8	1	0.00241048	0.471	0.344643	-0.184775	-7.38222	17	22	12	3UTR		0	0
	hsa-miR-2861	NM_001330181	RHBDL3	3250	3272	0.961538	-30.8	1	0.00241048	0.471	0.344643	-0.184775	-7.38222	17	22	12	3UTR		0	0
	hsa-miR-2861	XM_011545410	FCHSD2	2267	2305	0.961538	-27.2	1	0.000211271	0.515	0	0	-3.79332	18	38	9	3UTR		0	0
	hsa-miR-2861	NM_001267805	PAAF1	1485	1505	0.961538	-26.4	1	0.0665306	0.544	0.330851	0.277184	-9.69585	15	20	10	3UTR		0	0
	hsa-miR-2861	NM_001172643	TK2	2058	2095	0.961538	-33	1	1.53054e-06	0.397	-0.405663	-0.017785	-5.41313	15	19	9	3UTR		0	0
	hsa-miR-2861	NM_001184881	CD84	1008	1030	0.961538	-24.7	1	0.000179613	0.515	-0.0106831	-0.129722	-4.99396	17	22	8	3UTR		0	0
	hsa-miR-2861	NM_001204517	KIFAP3	3895	3917	0.961538	-22.4	1	0.0684126	0.603	0.0738972	0.128523	-10.8914	15	22	11	3UTR		0	0
	hsa-miR-2861	NM_145699	APOBEC3A	874	909	0.961538	-27	1	0.00578953	0.544	0	0	-3.93757	19	35	8	3UTR		0	0
	hsa-miR-2861	NM_052970	HSPA12B	2403	2431	0.961538	-34.7	1	3.98499e-05	0.382	-0.00756498	0.00732056	-4.79441	18	28	10	3UTR		0	0
	hsa-miR-2861	NM_001318322	HSPA12B	2305	2333	0.961538	-34.7	1	3.98499e-05	0.382	-0.00756498	0.00732056	-4.79441	18	28	10	3UTR		0	0
	hsa-miR-2861	NM_001033087	MACROD2	3549	3569	0.961538	-24.5	1	2.0446e-05	0.618	0.107227	0.293709	-5.95809	17	20	10	3UTR		0	0
	hsa-miR-2861	NM_021972	SPHK1	1762	1781	0.961538	-30.3	1	7.61483e-09	0.441	0.277411	-0.345412	-7.14013	15	19	9	3UTR		0	0
	hsa-miR-2861	NM_001142601	SPHK1	1720	1739	0.961538	-30.3	1	7.61483e-09	0.441	0.277411	-0.345412	-7.14013	15	19	9	3UTR		0	0
	hsa-miR-2861	NM_001142602	SPHK1	1765	1784	0.961538	-30.3	1	7.61483e-09	0.441	0	0	-7.14013	15	19	9	3UTR		0	0
	hsa-miR-2861	NM_001278066	GRM1	3497	3536	0.961538	-31.9	1	2.3904e-06	0.265	2.88099	1.76136	-5.72941	16	21	8	3UTR		0	0
	hsa-miR-2861	NM_001278067	GRM1	3412	3451	0.961538	-31.9	1	2.3904e-06	0.265	2.88099	1.76136	-5.72941	16	21	8	3UTR		0	0
	hsa-miR-2861	XM_024446976	PSMG3	418	435	0.961538	-24.4	1	4.66952e-06	0.324	0	0	-11.8739	14	17	8	3UTR		0	0
	hsa-miR-2861	NM_002225	IVD	1786	1804	0.961538	-29.8	1	1.10082e-07	0.441	-0.119173	-0.0054409	-6.6181	15	18	9	3UTR		0	0
	hsa-miR-2861	NM_001159508	IVD	1696	1714	0.961538	-29.8	1	1.10082e-07	0.441	-0.119173	-0.0054409	-6.6181	15	18	9	3UTR		0	0
	hsa-miR-2861	NM_001077268	ZFYVE19	2195	2228	0.961538	-29	1	1.21611e-06	0.412	0.1605	0.399835	-3.93757	17	33	8	3UTR		0	0
	hsa-miR-2861	NM_001258420	ZFYVE19	1991	2024	0.961538	-29	1	1.21611e-06	0.412	0.1605	0.399835	-3.93757	17	33	8	3UTR		0	0
	hsa-miR-2861	NM_001258421	ZFYVE19	1998	2031	0.961538	-29	1	1.21611e-06	0.412	0.1605	0.399835	-3.93757	17	33	8	3UTR		0	0
	hsa-miR-2861	NM_032850	ZFYVE19	1864	1897	0.961538	-29	1	1.21611e-06	0.412	0.1605	0.399835	-3.93757	17	33	8	3UTR		0	0
	hsa-miR-2861	NM_173825	RABL3	3216	3261	0.961538	-25.3	1	5.56236e-05	0.544	0.113938	0.199082	-3.93757	19	45	8	3UTR		0	0
	hsa-miR-2861	NM_001003794	MGLL	3995	4011	0.961538	-32.7	1	0.000117137	0.426	1.83456	3.04254	-5.03583	14	16	8	3UTR		0	1
	hsa-miR-2861	NM_001198939	DTNA	4000	4015	0.961538	-27.2	1	7.83975e-05	0.5	-0.0750086	0.052554	-5.03583	14	15	14	3UTR		0	0
	hsa-miR-2861	NM_001198940	DTNA	3979	3994	0.961538	-27.2	1	7.83975e-05	0.5	-0.0750086	0.052554	-5.03583	14	15	14	3UTR		0	0
	hsa-miR-2861	NM_032124	HDHD2	1755	1772	0.961538	-22.6	1	0.0032305	0.647	2.88658	3.18909	-8.55011	15	17	8	3UTR		0	0
	hsa-miR-2861	NM_001134650	EIF4E3	3782	3801	0.961538	-27.8	1	0.104636	0.544	0.737903	-0.0198153	-9.95757	17	19	9	3UTR		0	0
	hsa-miR-2861	NM_138373	MYADM	2017	2041	0.961538	-29.7	1	2.64749e-06	0.338	0.181452	0.336836	-6.46921	17	24	11	3UTR		0	0
	hsa-miR-2861	NM_001290194	MYADM	1932	1956	0.961538	-29.7	1	2.64749e-06	0.338	0.181452	0.336836	-6.46921	17	24	11	3UTR		0	0
	hsa-miR-2861	NM_001001668	ZNF470	6792	6817	0.961538	-25.9	1	0.00162939	0.515	0.0318975	0.329885	-5.48126	18	25	9	3UTR		0	0
	hsa-miR-2861	NM_145316	TMEM217	1249	1286	0.961538	-25.7	1	5.573e-07	0.426	1.40716	0.167969	-7.09331	15	18	8	3UTR		0	0
	hsa-miR-2861	XM_024448091	SEMA4G	3113	3131	0.961538	-31.1	1	7.20186e-07	0.412	0	0	-4.65016	15	18	9	3UTR		0	1
	hsa-miR-2861	NM_017893	SEMA4G	3054	3072	0.961538	-31.1	1	7.20186e-07	0.412	0.537673	0.451647	-4.65016	15	18	9	3UTR		0	1
	hsa-miR-2861	NM_001114980	TP63	3326	3371	0.961538	-27.6	1	0.0194731	0.529	-0.228803	0.0711467	-5.18008	18	45	9	3UTR		0	0
	hsa-miR-2861	NM_001114981	TP63	3232	3277	0.961538	-27.6	1	0.0194731	0.529	-0.228803	0.0711467	-5.18008	18	45	9	3UTR		0	0
	hsa-miR-2861	NM_001329145	TP63	3087	3132	0.961538	-27.6	1	0.0194731	0.529	-0.228803	0.0711467	-5.18008	18	45	9	3UTR		0	0
	hsa-miR-2861	NM_001329146	TP63	3071	3116	0.961538	-27.6	1	0.0194731	0.529	-0.228803	0.0711467	-5.18008	18	45	9	3UTR		0	0
	hsa-miR-2861	XM_017006091	UTS2B	912	949	0.961538	-22.3	1	5.15219e-05	0.515	0	0	-3.93757	17	37	8	3UTR		0	0
	hsa-miR-2861	NM_001286752	SETD4	2509	2529	0.961538	-28.2	1	4.08487e-05	0.324	4.59943	2.93989	-11.4034	16	20	10	3UTR		0	0
	hsa-miR-2861	NM_001077619	UBXN2B	2706	2733	0.961538	-27.8	1	0.0109098	0.588	0	0	-3.79332	16	27	8	3UTR		0	0
	hsa-miR-2861	NM_178425	HDAC9	3300	3319	0.969231	-28.2	1	0.053455	0.441	2.38721	4.81304	-12.3311	15	19	12	3UTR		0	0
	hsa-miR-2861	NM_014766	SCRN1	4240	4259	0.969231	-28.3	1	0.344803	0.5	5.26462	4.81855	-8.62473	15	19	8	3UTR		0	0
	hsa-miR-2861	NM_001190452	MTRNR2L1	1079	1101	0.969231	-25	1	6.65126e-06	0.529	-0.670375	2.54218	-11.3749	13	15	13	3UTR	MIRT764345	0	0
	hsa-miR-2861	NM_002009	FGF7	2991	3010	0.969231	-20	1	2.66479e-06	0.559	0.34244	0.0836339	-11.3983	14	19	10	3UTR		0	0
	hsa-miR-2861	NM_014709	USP34	10692	10711	0.969231	-24.7	1	0.516203	0.588	4.74697	6.08266	-11.2001	15	19	8	3UTR		0	0
	hsa-miR-2861	NM_001080500	VWC2L	2529	2547	0.971154	-23.7	1	0.0122389	0.515	2.35405	1.46868	-6.72377	15	18	8	3UTR		0	0
	hsa-miR-2861	NM_001345929	VWC2L	2399	2417	0.971154	-23.7	1	0.0122389	0.515	2.35405	1.46868	-6.72377	15	18	8	3UTR		0	0
	hsa-miR-2861	NM_001199346	C18orf32	1374	1391	0.971154	-23.4	1	0.000558069	0.5	0.0635649	0.11019	-5.18008	15	17	9	3UTR		0	0
	hsa-miR-2861	NM_001190472	MTRNR2L3	914	935	0.971154	-22.8	1	0.000737063	0.588	2.41112	0.650107	-7.82876	14	21	8	3UTR		0	1
	hsa-miR-2861	NM_018916	PCDHGA3	4097	4123	0.974359	-32.5	1	0.00413794	0.353	0.470319	0.861377	-4.17062	16	20	8	3UTR		0	1
	hsa-miR-2861	NM_018919	PCDHGA6	4097	4123	0.974359	-32.5	1	0.00413794	0.353	0.316588	0.973793	-4.17062	16	20	8	3UTR		0	1
	hsa-miR-2861	NM_003735	PCDHGA12	4266	4292	0.974359	-32.5	1	0.00413794	0.353	0.667289	0.50491	-4.17062	16	20	8	3UTR		0	1
	hsa-miR-2861	NM_002588	PCDHGC3	4218	4244	0.974359	-32.5	1	0.00413794	0.353	0.513557	0.735508	-4.17062	16	20	8	3UTR		0	1
	hsa-miR-2861	NM_032403	PCDHGC3	1818	1844	0.974359	-32.5	1	0.00413794	0.353	0.513557	0.735508	-4.17062	16	20	8	3UTR		0	1
	hsa-miR-2861	NM_018929	PCDHGC5	4133	4159	0.974359	-32.5	1	0.00413794	0.353	0.230113	0.577933	-4.17062	16	20	8	3UTR		0	1
	hsa-miR-2861	NM_007200	AKAP13	12551	12572	0.974359	-31	1	0.000112838	0.559	1.2126	0.93315	-3.93757	19	21	10	3UTR		0	0
	hsa-miR-2861	NM_006738	AKAP13	12563	12584	0.974359	-31	1	0.000112838	0.559	1.2126	0.93315	-3.93757	19	21	10	3UTR		0	0
	hsa-miR-2861	NM_001270546	AKAP13	8362	8383	0.974359	-31	1	0.000112838	0.559	2.703	0.9895	-3.93757	19	21	10	3UTR		0	0
	hsa-miR-2861	NM_201280	BLOC1S5	1529	1552	0.974359	-23.3	1	0.00764829	0.647	-0.307713	-0.144455	-7.65065	16	23	8	3UTR		0	0
	hsa-miR-2861	NM_001319044	EIF2A	2302	2338	0.974359	-22	1	0.0476938	0.618	-0.235466	-0.323971	-5.83853	18	36	8	3UTR		0	0
	hsa-miR-2861	NM_001319045	EIF2A	2470	2506	0.974359	-22	1	0.0476938	0.618	-0.235466	-0.323971	-5.83853	18	36	8	3UTR		0	0
	hsa-miR-2861	NM_001319043	EIF2A	2410	2446	0.974359	-22	1	0.0476938	0.618	-0.235466	-0.323971	-5.83853	18	36	8	3UTR		0	0
	hsa-miR-2861	NM_145165	CHURC1	2390	2403	0.974359	-21.8	1	8.21035e-05	0.485	-0.144224	-0.318837	-6.78234	11	13	8	3UTR		0	0
	hsa-miR-2861	NM_001204063	CHURC1	2387	2400	0.974359	-21.8	1	8.21035e-05	0.485	-0.144224	-0.318837	-6.78234	11	13	8	3UTR		0	0
	hsa-miR-2861	NM_001204064	CHURC1	2316	2329	0.974359	-21.8	1	8.21035e-05	0.485	-0.144224	-0.318837	-6.78234	11	13	8	3UTR		0	0
	hsa-miR-2861	NM_002126	HLF	3303	3322	0.974359	-29.9	1	3.39932e-07	0.397	0.929055	0.967035	-4.79441	17	19	12	3UTR		0	0
	hsa-miR-2861	NM_001330375	HLF	2757	2776	0.974359	-29.9	1	3.39932e-07	0.397	0.929055	0.967035	-4.79441	17	19	12	3UTR		0	0
	hsa-miR-2861	NM_001320470	BCAS3	2980	3016	0.974359	-34.2	1	0.000916902	0.353	0.673018	2.4505	-8.05661	18	27	9	3UTR	MIRT790208	0	0
	hsa-miR-2861	NM_001145514	SCRN1	4828	4869	0.974359	-27.1	1	0.0331681	0.485	3.90358	3.68043	-9.26233	16	21	9	3UTR		0	0
	hsa-miR-2861	NM_018362	LIN7C	840	865	0.974359	-25.6	1	0.0044531	0.632	0.064238	0.000207735	-3.79332	18	25	8	3UTR		0	0
	hsa-miR-2861	NM_001355042	C10orf143	728	749	0.974359	-27.6	1	0.0130017	0.441	0.949279	0.523327	-6.23647	15	21	10	3UTR		0	0
	hsa-miR-2861	NM_001204314	PRLR	3248	3265	0.974359	-27.4	1	1.95447e-05	0.544	1.05826	0.938732	-7.28438	15	17	11	3UTR		0	0
	hsa-miR-2861	NM_001114172	PIK3R3	3126	3145	0.974359	-29.1	1	0.166161	0.456	0.826283	0.615657	-8.37017	16	19	8	3UTR		0	0
	hsa-miR-2861	NM_015841	ADAR	3948	3991	0.974359	-28.9	1	5.72718e-05	0.471	3.99557	4.35289	-11.3983	14	17	10	3UTR		0	0
	hsa-miR-2861	NM_199168	CXCL12	1164	1186	0.974359	-30.8	1	3.35457e-05	0.324	0.956709	1.15232	-6.76235	18	22	8	3UTR		0	0
	hsa-miR-2861	NM_004896	VPS26A	3919	3940	0.974359	-25.9	1	0.000186552	0.353	0.203986	-0.049493	-5.02746	16	21	8	3UTR		0	0
	hsa-miR-2861	NM_177965	C8orf37	2768	2786	0.974359	-30.1	1	0.077468	0.456	3.98982	3.48954	-9.29912	17	18	17	3UTR		0	0
	hsa-miR-2861	NM_001136230	HSD17B13	1895	1913	0.974359	-29.1	1	0.000276753	0.485	3.95225	2.59711	-11.0558	14	18	8	3UTR		0	0
	hsa-miR-2861	XM_017008836	AIMP1	3575	3599	0.974359	-22.6	1	0.000961317	0.647	0	0	-3.93757	19	24	8	3UTR		0	0
	hsa-miR-2861	NM_001330271	GCA	2815	2842	0.974359	-24.1	1	0.00491053	0.618	-0.0436527	0.0138952	-6.65879	17	27	9	3UTR		0	0
	hsa-miR-2861	NM_153371	LNX2	3083	3101	0.974359	-27.9	1	0.0044371	0.426	4.01967	4.02687	-9.29912	17	18	17	3UTR		0	0
	hsa-miR-2861	NM_001144058	NTM	3035	3055	0.974359	-30.3	1	2.86986e-05	0.353	-0.13611	0.823996	-5.41313	15	20	8	3UTR		0	0
	hsa-miR-2861	NM_016522	NTM	3002	3022	0.974359	-30.3	1	2.86986e-05	0.353	-0.13611	0.823996	-5.41313	15	20	8	3UTR		0	0
	hsa-miR-2861	NM_000423	KRT2	2212	2231	0.974359	-30.5	1	0.0695853	0.471	0.554055	0.483139	-8.37017	16	19	8	3UTR		0	0
	hsa-miR-2861	NM_001300837	SP7	3053	3075	0.974359	-30.5	1	0.00353232	0.456	0.380726	0.243078	-3.93757	18	22	11	3UTR		0	1
	hsa-miR-2861	NM_001173467	SP7	3015	3037	0.974359	-30.5	1	0.00353232	0.456	0.440108	0.315296	-3.93757	18	22	11	3UTR		0	1
	hsa-miR-2861	NM_152860	SP7	2837	2859	0.974359	-30.5	1	0.00353232	0.456	2.29444	2.47592	-3.93757	18	22	11	3UTR		0	1
	hsa-miR-2861	NM_000456	SUOX	2263	2286	0.974359	-30.6	1	0.000763934	0.574	0.390984	-0.124212	-3.93757	18	23	12	3UTR		0	0
	hsa-miR-2861	NM_001032386	SUOX	2137	2160	0.974359	-30.6	1	0.000763934	0.574	0.390984	-0.124212	-3.93757	18	23	12	3UTR		0	0
	hsa-miR-2861	NM_001032387	SUOX	2028	2051	0.974359	-30.6	1	0.000763934	0.574	0.390984	-0.124212	-3.93757	18	23	12	3UTR		0	0
	hsa-miR-2861	NM_001166498	HPSE	3381	3403	0.974359	-29.6	1	0.0278318	0.471	4.01032	3.10777	-10.1092	16	22	10	3UTR		0	0
	hsa-miR-2861	NM_006665	HPSE	3603	3625	0.974359	-29.6	1	0.0278318	0.471	4.01032	3.10777	-10.1092	16	22	10	3UTR		0	0
	hsa-miR-2861	NM_005511	MLANA	1041	1060	0.974359	-24.3	1	0.00344862	0.441	0.189741	0.0651271	-5.03583	16	19	8	3UTR		0	0
	hsa-miR-2861	NM_022901	LRRC19	2271	2290	0.974359	-21.7	1	0.000730343	0.441	0.0822656	0.191038	-5.03583	16	19	8	3UTR		0	0
	hsa-miR-2861	NM_133452	RAVER1	3314	3338	0.974359	-32.4	1	0.0004855	0.368	3.05878	2.8396	-8.05661	18	24	9	3UTR		0	0
	hsa-miR-2861	NM_001256355	UBE2L3	734	755	0.974359	-28.1	1	3.52975e-05	0.5	2.45887	3.7054	-5.48126	17	21	8	3UTR		0	0
	hsa-miR-2861	NM_025243	SLC19A3	1952	1977	0.974359	-26.2	1	0.00342479	0.632	0.505438	0.0222824	-3.79332	18	22	12	3UTR		0	0
	hsa-miR-2861	XM_011544587	BIN3	1422	1444	0.974359	-28.8	1	0.000243402	0.353	0	0	-3.93757	16	22	8	3UTR		0	0
	hsa-miR-2861	NM_001324373	ACSM5	882	907	0.974359	-24.6	1	3.98886e-06	0.471	0.139855	-0.0681853	-3.93757	17	25	8	3UTR		0	0
	hsa-miR-2861	NM_183236	RAB27A	2061	2083	0.974359	-21.9	1	0.00562798	0.647	0.0828151	-0.0790888	-7.39607	17	22	8	3UTR		0	0
	hsa-miR-2861	NM_183234	RAB27A	2101	2123	0.974359	-21.9	1	0.00562798	0.647	0.0500657	0.127231	-7.39607	17	22	8	3UTR		0	0
	hsa-miR-2861	XM_011521856	RAB27A	1993	2015	0.974359	-21.9	1	0.00562798	0.647	0	0	-7.39607	17	22	8	3UTR		0	0
	hsa-miR-2861	NM_001135673	ATL2	3621	3645	0.974359	-27.9	1	0.00123529	0.456	2.17827	2.87221	-7.7949	16	24	7	3UTR		0	0
	hsa-miR-2861	NM_022374	ATL2	4098	4122	0.974359	-27.9	1	0.00123529	0.456	2.17827	2.87221	-7.7949	16	24	7	3UTR		0	0
	hsa-miR-2861	NM_001308076	ATL2	3755	3779	0.974359	-27.9	1	0.00123529	0.456	0.272787	1.13468	-7.7949	16	24	7	3UTR		0	0
	hsa-miR-2861	NM_001199622	NCOA7	882	900	0.974359	-23.8	1	0.641015	0.441	0.510326	0.767607	-11.2001	16	18	11	3UTR		0	0
	hsa-miR-2861	NM_001303412	RPRD1A	1192	1213	0.974359	-27.1	1	2.44307e-05	0.485	3.82858	4.21155	-6.46921	17	21	9	3UTR		0	0
	hsa-miR-2861	NM_016247	IMPG2	5522	5544	0.974359	-31.2	1	5.0231e-05	0.426	1.37041	1.17747	-6.76235	17	22	11	3UTR		0	0
	hsa-miR-2861	NM_207510	LCNL1	1556	1575	0.974359	-32.7	1	7.50484e-06	0.25	-0.684865	-0.884039	-6.25121	16	19	7	3UTR		0	0
	hsa-miR-2861	NM_001547	IFIT2	3327	3350	0.974359	-22.7	1	0.0542483	0.471	-0.624205	-0.00594965	-7.9845	16	23	6	3UTR		0	0
	hsa-miR-2861	NM_020189	ENY2	2830	2850	0.980769	-24.6	1	0.0130899	0.529	0.457043	0.29752	-5.18008	15	20	7	3UTR		0	0
	hsa-miR-2861	NM_001193557	ENY2	2758	2778	0.980769	-24.6	1	0.0130899	0.529	0.457043	0.29752	-5.18008	15	20	7	3UTR		0	0
	hsa-miR-2861	NM_005895	GOLGA3	5073	5091	0.980769	-32.3	1	0.000855831	0.471	4.07005	3.63197	-8.11767	16	18	12	3UTR		0	0
	hsa-miR-2861	NM_001349757	PRPF38B	4572	4589	0.980769	-25.3	1	0.00177968	0.412	-0.382825	-0.0564299	-7.20265	14	17	7	3UTR		0	0
	hsa-miR-2861	NM_018061	PRPF38B	4519	4536	0.980769	-25.3	1	0.00177968	0.412	-0.382825	-0.0564299	-7.20265	14	17	7	3UTR		0	0
	hsa-miR-2861	NM_021104	RPL41	352	373	0.980769	-21.5	1	0.00828676	0.574	1.72546	1.03355	-6.62614	15	21	5	3UTR		0	0
	hsa-miR-2861	NM_001198756	GNGT2	560	589	0.980769	-28	1	0.000368043	0.471	4.06912	2.2943	-3.93757	18	21	10	3UTR		0	0
	hsa-miR-2861	NM_001010891	MTX3	6034	6053	0.980769	-24.3	1	0.000907857	0.426	0.21048	-0.0581095	-5.03583	16	19	8	3UTR		0	0
	hsa-miR-2861	NM_017761	PNRC2	1359	1378	0.980769	-23.7	1	0.0242371	0.603	0.0905816	-0.17911	-5.91553	15	19	7	3UTR		0	0
	hsa-miR-2861	NM_032423	ZNF528	3633	3658	0.980769	-24.1	1	0.00187208	0.382	-0.0254879	-0.026273	-5.03583	16	20	8	3UTR		0	0
	hsa-miR-2861	NM_001284259	KIF20B	6327	6350	0.980769	-25.3	1	0.0709995	0.471	-0.211346	0.107569	-11.0886	16	23	8	3UTR		0	0
	hsa-miR-2861	NM_016195	KIF20B	6207	6230	0.980769	-25.3	1	0.0709995	0.471	-0.211346	0.107569	-11.0886	16	23	8	3UTR		0	0
	hsa-miR-2861	NM_001105576	SOWAHD	1420	1441	0.984615	-29.8	1	1.00338e-05	0.397	0	0	-5.48126	17	21	11	3UTR		0	0
	hsa-miR-2861	NM_000331	SAA1	621	638	0.984615	-25.4	1	8.96705e-06	0.397	0.170467	0.108594	-7.10805	14	17	7	3UTR		0	0
	hsa-miR-2861	NM_001178006	SAA1	535	552	0.984615	-25.4	1	8.96705e-06	0.397	0.170467	0.108594	-7.10805	14	17	7	3UTR		0	0
	hsa-miR-2861	NM_199161	SAA1	474	491	0.984615	-25.4	1	8.96705e-06	0.397	-1.0399	-0.0154494	-7.10805	14	17	7	3UTR		0	0
	hsa-miR-2861	NM_001139468	TBL1X	3414	3434	0.984615	-29.6	1	1.36536e-05	0.397	0	0	-7.45922	16	20	6	3UTR		0	0
	hsa-miR-2861	NM_001139466	TBL1X	3424	3444	0.984615	-29.6	1	1.36536e-05	0.397	0	0	-7.45922	16	20	6	3UTR		0	0
	hsa-miR-2861	NM_001139467	TBL1X	3279	3299	0.984615	-29.6	1	1.36536e-05	0.397	0	0	-7.45922	16	20	6	3UTR		0	0
	hsa-miR-2861	NM_005471	GNPDA1	2145	2161	1	-28.5	1	1.92617e-06	0.515	4.02646	3.93603	-8.38263	14	16	9	3UTR		0	0
	hsa-miR-2861	XM_006714747	GNPDA1	2169	2185	1	-28.5	1	1.92617e-06	0.515	0	0	-8.38263	14	16	9	3UTR		0	0
	hsa-miR-2861	NM_030571	NDFIP1	1640	1658	1	-26.4	1	0.837998	0.485	-0.372043	0.157375	-11.2001	15	18	8	3UTR		0	0
	hsa-miR-2861	NM_001144935	FGF1	1536	1560	1	-27.6	1	9.92538e-05	0.471	0.734612	0.714138	-5.48126	17	24	6	3UTR		0	0
	hsa-miR-2861	NM_001144935	FGF1	1678	1699	1	-24.7	1	0.00780493	0.397	1.71088	1.17564	-8.0615	15	21	9	3UTR		0	0
	hsa-miR-2861	NM_001144934	FGF1	1630	1654	1	-27.6	1	9.92538e-05	0.471	1.09289	1.16028	-5.48126	17	24	6	3UTR		0	0
	hsa-miR-2861	NM_001144934	FGF1	1772	1793	1	-24.7	1	0.00780493	0.397	0.512819	0.923989	-8.0615	15	21	9	3UTR		0	0
	hsa-miR-2861	NM_001257205	FGF1	1969	1990	1	-24.7	1	0.00780493	0.397	0.558315	-0.186683	-8.0615	15	21	9	3UTR		0	0
	hsa-miR-2861	NM_001257207	FGF1	1570	1594	1	-27.6	1	9.92538e-05	0.471	1.05451	0.795179	-5.48126	17	24	6	3UTR		0	0
	hsa-miR-2861	NM_001257207	FGF1	1712	1733	1	-24.7	1	0.00780493	0.397	1.22559	1.26947	-8.0615	15	21	9	3UTR		0	0
	hsa-miR-2861	NM_001257207	FGF1	2974	2997	1	-24.8	1	3.07932e-05	0.515	1.08915	1.16111	-3.79332	17	23	8	3UTR		0	0
	hsa-miR-2861	NM_033136	FGF1	1813	1837	1	-27.6	1	9.92538e-05	0.471	0.457371	0.644189	-5.48126	17	24	6	3UTR		0	0
	hsa-miR-2861	NM_000800	FGF1	1917	1941	1	-27.6	1	9.92538e-05	0.471	-0.783819	-0.206303	-5.48126	17	24	6	3UTR		0	0
	hsa-miR-2861	NM_001257208	FGF1	1568	1592	1	-27.6	1	9.92538e-05	0.471	1.12701	0.767881	-5.48126	17	24	6	3UTR		0	0
	hsa-miR-2861	NM_001257209	FGF1	1583	1607	1	-27.6	1	9.92538e-05	0.471	0.721815	0.925695	-5.48126	17	24	6	3UTR		0	0
	hsa-miR-2861	NM_001257210	FGF1	1567	1591	1	-27.6	1	9.92538e-05	0.471	1.19952	0.741436	-5.48126	17	24	6	3UTR		0	0
	hsa-miR-2861	NM_001257210	FGF1	1709	1730	1	-24.7	1	0.00780493	0.397	1.95353	1.25668	-8.0615	15	21	9	3UTR		0	0
	hsa-miR-2861	NM_001257210	FGF1	2971	2994	1	-24.8	1	3.07932e-05	0.515	1.15301	1.14982	-3.79332	17	23	8	3UTR		0	0
	hsa-miR-2861	NM_001144892	FGF1	1579	1600	1	-24.7	1	0.00780493	0.397	0.520401	0.985409	-8.0615	15	21	9	3UTR		0	0
	hsa-miR-2861	NM_001349547	ARHGAP26	5534	5583	1	-31.6	1	0.00184896	0.5	0.468559	0.339299	-10.1092	17	19	17	3UTR		0	0
	hsa-miR-2861	XM_017009469	SPINK14	1129	1156	1	-23.6	1	0.0225554	0.544	0	0	-6.25121	16	22	7	3UTR		0	0
	hsa-miR-2861	NM_032566	SPINK7	366	381	1	-22.3	1	0.0159219	0.632	-0.245356	-0.393691	-5.41313	14	15	14	3UTR		0	0
	hsa-miR-2861	NM_001301015	ABLIM3	3899	3938	1	-28	1	0.000753211	0.397	0.976341	0.459432	-6.76235	18	39	8	3UTR		0	0
	hsa-miR-2861	NM_001301028	ABLIM3	2311	2350	1	-28	1	0.000753211	0.397	0.976341	0.459432	-6.76235	18	39	8	3UTR		0	0
	hsa-miR-2861	NM_014945	ABLIM3	3545	3584	1	-28	1	0.000753211	0.397	0.230849	0.350234	-6.76235	18	39	8	3UTR		0	0
	hsa-miR-2861	NM_014945	ABLIM3	2444	2489	1	-27.9	1	0.0036825	0.544	1.61704	1.85554	-3.93757	19	45	9	3UTR		0	0
	hsa-miR-2861	NM_001345859	ABLIM3	3260	3299	1	-28	1	0.000753211	0.397	0.230849	0.350234	-6.76235	18	39	8	3UTR		0	0
	hsa-miR-2861	NM_001345859	ABLIM3	2159	2204	1	-27.9	1	0.0036825	0.544	1.61704	1.85554	-3.93757	19	45	9	3UTR		0	0
	hsa-miR-2861	NM_001243253	TIGD6	2841	2860	1	-28.5	1	6.19172e-05	0.485	0.800659	0.903224	-3.79332	15	19	12	3UTR		0	0
	hsa-miR-2861	NM_002609	PDGFRB	4922	4942	1	-33	1	0.000584607	0.382	1.42635	2.34883	-6.46921	16	20	11	3UTR		0	1
	hsa-miR-2861	NM_001301063	NDST1	3734	3754	1	-32.5	1	0.00141266	0.338	-0.0285935	0.548137	-5.18008	16	20	9	3UTR		0	1
	hsa-miR-2861	NM_001122853	MYOZ3	2145	2177	1	-35.1	1	0.000221121	0.397	-0.0115998	-0.129533	-3.79332	17	22	13	3UTR		0	0
	hsa-miR-2861	NM_016221	DCTN4	2617	2635	1	-24.9	1	0.00523697	0.574	5.79447	5.51704	-8.16179	14	18	6	3UTR		0	0
	hsa-miR-2861	NM_001135643	DCTN4	2638	2656	1	-24.9	1	0.00523697	0.574	5.69494	5.27738	-8.16179	14	18	6	3UTR		0	0
	hsa-miR-2861	NM_001135644	DCTN4	2785	2803	1	-24.9	1	0.00523697	0.574	5.32852	4.5876	-8.16179	14	18	6	3UTR		0	0
	hsa-miR-2861	NM_001252392	TNIP1	2580	2617	1	-35.1	1	4.65455e-05	0.309	4.04897	1.62505	-3.93757	19	25	13	3UTR		0	0
	hsa-miR-2861	NM_001252391	TNIP1	2654	2691	1	-35.1	1	4.65455e-05	0.309	4.04897	1.62505	-3.93757	19	25	13	3UTR		0	0
	hsa-miR-2861	NM_001258456	TNIP1	2263	2300	1	-35.1	1	4.65455e-05	0.309	3.7199	3.43343	-3.93757	19	25	13	3UTR		0	0
	hsa-miR-2861	NM_001258455	TNIP1	2360	2397	1	-35.1	1	4.65455e-05	0.309	3.7199	3.43343	-3.93757	19	25	13	3UTR		0	0
	hsa-miR-2861	NM_001193544	ANXA6	2167	2189	1	-26.4	1	0.000126146	0.471	4.85283	4.02322	-4.957	17	22	6	3UTR		0	0
	hsa-miR-2861	NM_181776	SLC36A2	1881	1899	1	-29.6	1	0.000988406	0.368	-0.193224	2.1471	-6.72377	16	18	14	3UTR		0	0
	hsa-miR-2861	XM_005268386	SLC36A1	2869	2891	1	-29.5	1	0.000154698	0.412	0	0	-9.06111	13	17	6	3UTR		0	0
	hsa-miR-2861	XM_005268386	SLC36A1	4780	4800	1	-28.4	1	0.177834	0.603	0	0	-11.5013	16	20	12	3UTR		0	0
	hsa-miR-2861	NM_078483	SLC36A1	1676	1694	1	-31	1	0.016827	0.368	-0.253779	0.571286	-8.62473	16	18	11	3UTR		0	0
	hsa-miR-2861	NM_078483	SLC36A1	2899	2921	1	-29.5	1	0.000154698	0.412	-0.572983	0.422658	-9.06111	13	17	6	3UTR		0	0
	hsa-miR-2861	NM_000827	GRIA1	5062	5095	1	-24.8	1	0.00688296	0.529	1.60169	0.82687	-4.17062	17	33	10	3UTR		0	0
	hsa-miR-2861	NM_001258019	GRIA1	4822	4855	1	-24.8	1	0.00688296	0.529	0.198327	0.609869	-4.17062	17	33	10	3UTR		0	0
	hsa-miR-2861	NM_001258023	GRIA1	4651	4684	1	-24.8	1	0.00688296	0.529	0.198327	0.609869	-4.17062	17	33	10	3UTR		0	0
	hsa-miR-2861	NM_001258021	GRIA1	4754	4787	1	-24.8	1	0.00688296	0.529	0.198327	0.609869	-4.17062	17	33	10	3UTR		0	0
	hsa-miR-2861	NM_001317995	FAM114A2	3044	3068	1	-26.4	1	0.00867562	0.559	3.13269	2.81987	-5.48126	18	24	12	3UTR		0	0
	hsa-miR-2861	NM_018691	FAM114A2	3254	3278	1	-26.4	1	0.00867562	0.559	0.398111	1.87793	-5.48126	18	24	12	3UTR		0	0
	hsa-miR-2861	NM_001317993	FAM114A2	3301	3325	1	-26.4	1	0.00867562	0.559	0.436221	1.14862	-5.48126	18	24	12	3UTR		0	0
	hsa-miR-2861	NM_015315	LARP1	4249	4298	1	-37.2	1	2.27662e-05	0.353	1.17096	0.903203	-8.57351	17	21	11	3UTR		0	0
	hsa-miR-2861	NM_032385	FAXDC2	1827	1855	1	-26.6	1	0.0330631	0.5	1.2649	2.05909	-6.25121	17	28	9	3UTR		0	0
	hsa-miR-2861	NM_014180	MRPL22	1570	1589	1	-25.5	1	0.00084183	0.529	0.458528	0.269605	-6.77237	15	19	9	3UTR		0	0
	hsa-miR-2861	NM_001014990	MRPL22	1452	1471	1	-25.5	1	0.00084183	0.529	0.458528	0.269605	-6.77237	15	19	9	3UTR		0	0
	hsa-miR-2861	NM_001099293	KIF4B	3996	4023	1	-23.4	1	0.000306421	0.485	-0.143311	0.0815316	-6.39038	17	27	6	3UTR		0	0
	hsa-miR-2861	NM_000337	SGCD	9288	9308	1	-24.9	1	0.00448851	0.574	0.158602	-0.113152	-5.22671	17	20	10	3UTR		0	0
	hsa-miR-2861	NM_032782	HAVCR2	1992	2012	1	-29.2	1	0.000512212	0.5	0.136853	0.498031	-4.957	17	20	7	3UTR		0	0
	hsa-miR-2861	NM_032782	HAVCR2	1242	1273	1	-27	1	8.13299e-05	0.559	0.183949	0.0704622	-3.93757	19	31	13	3UTR		0	0
	hsa-miR-2861	NM_001001343	FNDC9	2038	2072	1	-26.2	1	0.00122962	0.441	0.834959	1.16902	-5.48126	18	34	9	3UTR		0	0
	hsa-miR-2861	NM_001282500	TTC1	1384	1429	1	-26.9	1	2.85686e-05	0.456	0.0857208	0.542764	-3.93757	19	45	12	3UTR		0	0
	hsa-miR-2861	NM_016533	NINJ2	846	878	1	-29.4	1	0.000172674	0.397	-0.190739	1.0238	-6.67474	15	20	11	3UTR		0	0
	hsa-miR-2861	NM_001294346	NINJ2	862	921	1	-28.8	1	0.0190579	0.544	0.00376342	-0.420585	-3.93757	16	30	8	3UTR		0	0
	hsa-miR-2861	NM_001294345	NINJ2	500	532	1	-29.4	1	0.000172674	0.397	2.76855	3.59102	-6.67474	15	20	11	3UTR		0	0
	hsa-miR-2861	NM_001294345	NINJ2	755	814	1	-28.8	1	0.0190579	0.544	2.65953	2.60537	-3.93757	16	30	8	3UTR		0	0
	hsa-miR-2861	NM_001297419	RAD52	2941	2984	1	-30.2	1	8.49368e-05	0.426	0.16625	0.36307	-3.93757	19	43	9	3UTR		0	0
	hsa-miR-2861	NM_001297419	RAD52	3099	3117	1	-29.8	1	0.0020502	0.544	0.383973	-0.060239	-6.72377	17	18	17	3UTR		0	0
	hsa-miR-2861	NM_134424	RAD52	2829	2872	1	-30.2	1	8.49368e-05	0.426	1.05764	2.4272	-3.93757	19	43	9	3UTR		0	0
	hsa-miR-2861	XM_017019062	ERC1	4644	4664	1	-30.5	1	0.00105566	0.412	0	0	-10.207	16	20	8	3UTR		0	0
	hsa-miR-2861	XM_017019066	ERC1	4560	4580	1	-30.5	1	0.00105566	0.412	0	0	-10.207	16	20	8	3UTR		0	0
	hsa-miR-2861	NM_031474	NRIP2	2704	2722	1	-29.2	1	5.24146e-05	0.382	0.910068	1.11521	-6.62812	15	18	11	3UTR		0	0
	hsa-miR-2861	NM_001256536	PRMT8	1408	1471	1	-27.9	1	8.15636e-06	0.353	0.735685	0.73604	-4.67302	17	24	10	3UTR		0	0
	hsa-miR-2861	NM_001102654	NTF3	1187	1207	1	-28	1	0.00445469	0.559	1.26783	2.32929	-6.46921	17	20	9	3UTR		0	0
	hsa-miR-2861	NM_002527	NTF3	1020	1040	1	-28	1	0.00445469	0.559	2.35796	2.14772	-6.46921	17	20	9	3UTR		0	0
	hsa-miR-2861	NM_032489	ACRBP	1693	1712	1	-27.8	1	0.239495	0.441	1.54147	1.65489	-9.15487	16	19	8	3UTR		0	0
	hsa-miR-2861	NM_001164093	COPS7A	1241	1288	1	-27.4	1	3.3057e-05	0.441	0.811617	1.93921	-7.38222	17	47	9	3UTR		0	0
	hsa-miR-2861	NM_080548	PTPN6	2078	2109	1	-35.3	1	2.85024e-05	0.412	1.95651	0.637194	-10.1092	15	17	15	3UTR		0	0
	hsa-miR-2861	NM_016546	C1RL	1805	1825	1	-29.7	1	1.89422e-05	0.426	-0.948	0.6638	-5.18008	17	20	9	3UTR		0	1
	hsa-miR-2861	NM_001004328	ZNF705A	2717	2736	1	-21.6	1	0.0122713	0.544	-0.280913	-0.0289704	-10.3142	15	19	10	3UTR		0	0
	hsa-miR-2861	XM_011520574	CLECL1	677	696	1	-34.5	1	0.00385292	0.588	0	0	-7.7949	15	19	9	3UTR		0	0
	hsa-miR-2861	NM_197949	CLEC7A	1826	1844	1	-26.5	1	0.000966038	0.397	2.64178	0.651586	-6.72377	17	18	17	3UTR		0	0
	hsa-miR-2861	NM_022570	CLEC7A	1945	1963	1	-26.5	1	0.000966038	0.397	2.64178	0.552682	-6.72377	17	18	17	3UTR		0	0
	hsa-miR-2861	NM_197948	CLEC7A	1790	1814	1	-27.7	1	0.00578097	0.353	0.888117	0.999741	-9.69585	15	24	9	3UTR		0	0
	hsa-miR-2861	NM_197948	CLEC7A	1964	1982	1	-26.5	1	0.000966038	0.397	0.961811	0.906829	-6.72377	17	18	17	3UTR		0	0
	hsa-miR-2861	NM_197947	CLEC7A	2083	2101	1	-26.5	1	0.000966038	0.397	0.961811	0.906829	-6.72377	17	18	17	3UTR		0	0
	hsa-miR-2861	NM_001172632	OLR1	1317	1337	1	-22	1	0.0177114	0.544	-0.00243321	-0.004068	-9.29912	16	20	7	3UTR		0	0
	hsa-miR-2861	NM_001172633	OLR1	1341	1361	1	-22	1	0.0177114	0.544	-0.113174	-0.167917	-9.29912	16	20	7	3UTR		0	0
	hsa-miR-2861	NM_002543	OLR1	1457	1477	1	-22	1	0.0177114	0.544	0.0579729	-0.119467	-9.29912	16	20	7	3UTR		0	0
	hsa-miR-2861	NM_153022	TMEM52B	2348	2367	1	-29	1	0.0054933	0.485	-0.384953	-0.325281	-6.93679	16	19	9	3UTR		0	0
	hsa-miR-2861	NM_001114396	KLRD1	2384	2402	1	-25.1	1	0.00255763	0.529	-0.0743513	-0.143754	-5.10125	15	18	9	3UTR		0	0
	hsa-miR-2861	NM_002262	KLRD1	2945	2965	1	-27.8	1	0.000479001	0.368	-0.0459977	-0.0522692	-6.28309	16	20	8	3UTR		0	0
	hsa-miR-2861	NM_002262	KLRD1	2442	2460	1	-25.1	1	0.00255763	0.529	-0.146324	-0.0691666	-5.10125	15	18	9	3UTR		0	0
	hsa-miR-2861	NM_001351063	KLRD1	2882	2902	1	-27.8	1	0.000479001	0.368	-0.0459977	-0.0522692	-6.28309	16	20	8	3UTR		0	0
	hsa-miR-2861	NM_001351063	KLRD1	2379	2397	1	-25.1	1	0.00255763	0.529	-0.146324	-0.0691666	-5.10125	15	18	9	3UTR		0	0
	hsa-miR-2861	NM_007334	KLRD1	2349	2367	1	-25.1	1	0.00255763	0.529	-0.0743513	-0.143754	-5.10125	15	18	9	3UTR		0	0
	hsa-miR-2861	NM_001319985	MAGOHB	1879	1903	1	-24	1	0.0205106	0.603	0.513427	0.488899	-3.93757	18	24	10	3UTR		0	0
	hsa-miR-2861	NM_018048	MAGOHB	1981	2005	1	-24	1	0.0205106	0.603	0.571282	0.479197	-3.93757	18	24	10	3UTR		0	0
	hsa-miR-2861	NM_001310	CREBL2	2426	2446	1	-27.2	1	3.16523e-05	0.574	1.44756	0.877777	-3.93757	17	20	12	3UTR		0	0
	hsa-miR-2861	NM_001423	EMP1	868	897	1	-28.5	1	0.00196193	0.471	-0.0344821	0.25141	-5.83853	15	18	10	3UTR		0	0
	hsa-miR-2861	NM_177925	H2AFJ	1900	1919	1	-29	1	0.0001078	0.559	-0.217152	0.110423	-6.76235	18	19	18	3UTR		0	0
	hsa-miR-2861	NM_000900	MGP	1416	1429	1	-21.4	1	0.0113841	0.559	1.98216	1.48826	-12.6861	11	13	7	3UTR		0	0
	hsa-miR-2861	NM_001321420	ARHGDIB	1086	1106	1	-32.9	1	0.00197875	0.456	2.4652	1.04016	-6.76235	18	20	10	3UTR		0	0
	hsa-miR-2861	NM_001243613	LMO3	3427	3445	1	-23.8	1	0.00218547	0.5	2.10499	1.69562	-11.9355	15	18	7	3UTR		0	0
	hsa-miR-2861	NM_001243612	LMO3	2725	2745	1	-22.9	1	0.00405153	0.588	1.86921	3.46657	-9.34574	16	20	9	3UTR		0	0
	hsa-miR-2861	XM_006719111	LMO3	2919	2939	1	-22.9	1	0.00405153	0.588	0	0	-9.34574	16	20	9	3UTR		0	0
	hsa-miR-2861	XM_017022734	ZNF592	4048	4087	1	-32.2	1	0.000973089	0.324	0	0	-3.93757	19	39	8	3UTR		0	0
	hsa-miR-2861	XM_005254832	ABHD2	2855	2872	1	-26.5	1	0.0211272	0.559	0	0	-5.03583	15	17	8	3UTR		0	0
	hsa-miR-2861	NM_001284396	WDR93	1076	1100	1	-29.4	1	3.46789e-05	0.485	0.0996788	-0.2643	-5.22671	18	24	10	3UTR		0	0
	hsa-miR-2861	NM_001286451	HDDC3	784	803	1	-28.1	1	0.0578954	0.5	0.24285	0.116085	-11.5013	14	19	9	3UTR		0	0
	hsa-miR-2861	NM_001267580	PRC1	2384	2409	1	-25.5	1	0.000412166	0.485	2.15624	2.16875	-6.65879	17	25	7	3UTR		0	0
	hsa-miR-2861	NM_001267580	PRC1	1956	1972	1	-24.5	1	0.000508535	0.515	4.07096	2.95738	-8.28453	13	16	10	3UTR		0	0
	hsa-miR-2861	NM_199413	PRC1	2584	2609	1	-25.5	1	0.000412166	0.485	2.60448	2.80382	-6.65879	17	25	7	3UTR		0	0
	hsa-miR-2861	NM_199413	PRC1	2156	2172	1	-24.5	1	0.000508535	0.515	3.59474	2.0653	-8.28453	13	16	10	3UTR		0	0
	hsa-miR-2861	NM_003981	PRC1	2626	2651	1	-25.5	1	0.000412166	0.485	2.60448	2.80382	-6.65879	17	25	7	3UTR		0	0
	hsa-miR-2861	NM_003981	PRC1	2189	2214	1	-25.4	1	0.000508535	0.515	3.00105	1.89613	-3.93757	18	25	10	3UTR		0	0
	hsa-miR-2861	NM_001166287	RGMA	1704	1725	1	-34.1	1	1.60831e-05	0.294	2.77826	2.60564	-6.9696	18	21	13	3UTR		0	0
	hsa-miR-2861	NM_001145155	NR2F2	3415	3436	1	-30	1	0.112325	0.515	2.06844	1.77373	-8.05661	17	21	13	3UTR		0	0
	hsa-miR-2861	NM_178842	CERS3	1628	1647	1	-31.6	1	2.31044e-05	0.382	-0.0178867	0.037226	-6.03692	15	19	9	3UTR		0	0
	hsa-miR-2861	NM_001290342	CERS3	1703	1740	1	-31.3	1	2.31044e-05	0.382	-0.587701	-0.237055	-6.03692	15	20	9	3UTR		0	0
	hsa-miR-2861	XM_006724900	LOC102723502	3244	3268	1	-29.1	1	0.00412257	0.382	0	0	-5.18008	18	24	9	3UTR		0	0
	hsa-miR-2861	NM_016310	POLR3K	389	418	1	-24.4	1	0.0194656	0.412	0.129554	-0.123073	-7.38222	17	29	6	3UTR		0	0
	hsa-miR-2861	NM_006428	MRPL28	872	904	1	-33.9	1	0.000616999	0.368	2.94865	2.70134	-3.93757	17	26	12	3UTR		0	1
	hsa-miR-2861	NM_001324412	RPUSD1	1130	1164	1	-34.3	1	8.28985e-05	0.324	0.928846	0.924125	-3.93757	19	34	8	3UTR		0	1
	hsa-miR-2861	NM_001352021	LMF1	1963	1982	1	-36.4	1	1.5394e-06	0.265	4.97969	2.66994	-7.49372	17	19	10	3UTR		0	0
	hsa-miR-2861	NM_194260	UBE2I	1354	1374	1	-31.2	1	0.0067877	0.25	0.208461	0.775806	-8.82806	16	20	6	3UTR		0	0
	hsa-miR-2861	NM_194261	UBE2I	1206	1226	1	-31.2	1	0.0067877	0.25	0.208461	0.775806	-8.82806	16	20	6	3UTR		0	0
	hsa-miR-2861	XM_024450432	UBE2I	1383	1403	1	-31.2	1	0.0067877	0.25	0	0	-8.82806	16	20	6	3UTR		0	0
	hsa-miR-2861	NM_001286464	BAIAP3	4525	4553	1	-32.6	1	4.91066e-07	0.441	-1.28106	-0.322313	-4.65016	15	20	12	3UTR		0	1
	hsa-miR-2861	NM_001199097	BAIAP3	4474	4502	1	-32.6	1	4.91066e-07	0.441	-1.28106	-0.322313	-4.65016	15	20	12	3UTR		0	1
	hsa-miR-2861	NM_001199098	BAIAP3	4405	4433	1	-32.6	1	4.91066e-07	0.441	-1.28106	-0.322313	-4.65016	15	20	12	3UTR		0	1
	hsa-miR-2861	NM_001199099	BAIAP3	4390	4418	1	-32.6	1	4.91066e-07	0.441	-1.28106	-0.322313	-4.65016	15	20	12	3UTR		0	1
	hsa-miR-2861	NM_001272051	C16orf91	660	680	1	-27.4	1	0.000649594	0.485	1.30613	0.63398	-6.77039	17	20	6	3UTR		0	0
	hsa-miR-2861	NM_174903	RNF151	820	847	1	-29.1	1	0.00120635	0.362	0	0	-5.48126	18	27	9	3UTR		0	0
	hsa-miR-2861	NM_001348711	RNF151	853	880	1	-29.1	1	0.00120635	0.362	0	0	-5.48126	18	27	9	3UTR		0	0
	hsa-miR-2861	NM_002613	PDPK1	5744	5765	1	-32.8	1	8.83097e-06	0.412	0.235882	-0.576914	-6.25121	17	21	7	3UTR		0	0
	hsa-miR-2861	NM_001261816	PDPK1	5533	5554	1	-32.8	1	8.83097e-06	0.412	0.235882	-0.576914	-6.25121	17	21	7	3UTR		0	0
	hsa-miR-2861	NM_031268	PDPK1	5363	5384	1	-32.8	1	8.83097e-06	0.412	0.235882	-0.576914	-6.25121	17	21	7	3UTR		0	0
	hsa-miR-2861	XM_024450296	PDPK1	5847	5868	1	-32.8	1	8.83097e-06	0.412	0	0	-6.25121	17	21	7	3UTR		0	0
	hsa-miR-2861	NM_173822	FAM126B	5251	5269	1	-25.2	1	0.00092158	0.412	-0.444885	0.459053	-9.69585	15	18	9	3UTR		0	0
	hsa-miR-2861	XM_011511230	NDUFB3	721	744	1	-22.4	1	0.0058934	0.691	0	0	-5.48126	16	23	7	3UTR		0	0
	hsa-miR-2861	NM_032976	CASP10	5452	5469	1	-27	1	0.000976987	0.515	0.0840984	0.0114739	-5.22671	15	17	12	3UTR		0	0
	hsa-miR-2861	NM_032976	CASP10	1643	1663	1	-26.9	1	3.57822e-05	0.441	2.43639	1.5942	-5.19005	16	20	7	3UTR		0	0
	hsa-miR-2861	NM_024744	CARF	7003	7022	1	-31.1	1	0.531262	0.485	0.467711	0.0434698	-9.29912	16	19	8	3UTR		0	0
	hsa-miR-2861	NM_001104586	CARF	6106	6125	1	-31.1	1	0.531262	0.485	0.467711	0.0434698	-9.29912	16	19	8	3UTR		0	0
	hsa-miR-2861	NM_001282910	CARF	5878	5897	1	-31.1	1	0.531262	0.485	0.467711	0.0434698	-9.29912	16	19	8	3UTR		0	0
	hsa-miR-2861	NM_006139	CD28	960	992	1	-36.8	1	4.59586e-06	0.412	1.69939	0.411453	-5.41313	17	20	14	3UTR		0	0
	hsa-miR-2861	NM_001243078	CD28	603	635	1	-36.8	1	4.59586e-06	0.412	1.85566	0.676407	-5.41313	17	20	14	3UTR		0	0
	hsa-miR-2861	XM_011512194	CD28	795	827	1	-36.8	1	4.59586e-06	0.412	0	0	-5.41313	17	20	14	3UTR		0	0
	hsa-miR-2861	NM_005214	CTLA4	1483	1502	1	-24.7	1	0.000648454	0.5	1.08746	1.03258	-5.18008	17	19	15	3UTR		0	0
	hsa-miR-2861	NM_001037631	CTLA4	1373	1392	1	-24.7	1	0.000648454	0.5	1.08746	1.03258	-5.18008	17	19	15	3UTR		0	0
	hsa-miR-2861	NM_012092	ICOS	2115	2138	1	-24.9	1	0.000482665	0.559	0.559205	0.258942	-3.93757	19	23	8	3UTR		0	0
	hsa-miR-2861	NM_017759	INO80D	3838	3863	1	-18.9	1	0.00737835	0.618	1.17647	0.799005	-3.79332	17	25	10	3UTR		0	1
	hsa-miR-2861	XM_011512086	ADAM23	4761	4786	1	-22.9	1	0.00389508	0.574	0	0	-3.79332	17	22	15	3UTR		0	0
	hsa-miR-2861	NM_003812	ADAM23	4661	4686	1	-22.9	1	0.00389508	0.574	-0.025301	-0.217902	-3.79332	17	22	15	3UTR		0	0
	hsa-miR-2861	NM_001270943	KLF7	5913	5940	1	-30.6	1	0.000278766	0.515	2.15162	1.87953	-3.93757	19	27	13	3UTR		0	0
	hsa-miR-2861	NM_001270943	KLF7	6445	6466	1	-29.8	1	0.0160994	0.382	3.2424	2.97395	-7.12766	17	21	10	3UTR		0	0
	hsa-miR-2861	NM_001270943	KLF7	2704	2724	1	-27.2	1	0.00250544	0.412	0.367034	0.27536	-5.48126	17	20	9	3UTR		0	0
	hsa-miR-2861	NM_001270942	KLF7	5944	5971	1	-30.6	1	0.000278766	0.515	1.78146	2.1878	-3.93757	19	27	13	3UTR		0	0
	hsa-miR-2861	NM_001270942	KLF7	6476	6497	1	-29.8	1	0.0160994	0.382	2.4738	3.14939	-7.12766	17	21	10	3UTR		0	0
	hsa-miR-2861	NM_001270942	KLF7	2735	2755	1	-27.2	1	0.00250544	0.412	0.770396	0.873986	-5.48126	17	20	9	3UTR		0	0
	hsa-miR-2861	NM_003709	KLF7	6356	6383	1	-30.6	1	0.000278766	0.515	3.33922	2.89542	-3.93757	19	27	13	3UTR		0	0
	hsa-miR-2861	NM_003709	KLF7	6888	6909	1	-29.8	1	0.0160994	0.382	2.57729	2.45861	-7.12766	17	21	10	3UTR		0	0
	hsa-miR-2861	NM_003709	KLF7	3147	3167	1	-27.2	1	0.00250544	0.412	1.12242	0.65672	-5.48126	17	20	9	3UTR		0	0
	hsa-miR-2861	NM_001270944	KLF7	5877	5904	1	-30.6	1	0.000278766	0.515	2.41639	2.17109	-3.93757	19	27	13	3UTR		0	0
	hsa-miR-2861	NM_001270944	KLF7	6409	6430	1	-29.8	1	0.0160994	0.382	3.16442	2.99316	-7.12766	17	21	10	3UTR		0	0
	hsa-miR-2861	NM_001270944	KLF7	2668	2688	1	-27.2	1	0.00250544	0.412	0.0370092	0.656721	-5.48126	17	20	9	3UTR		0	0
	hsa-miR-2861	NM_006055	LANCL1	2938	2957	1	-28.3	1	0.000372444	0.515	0.218316	0.49249	-8.05661	16	19	9	3UTR		0	0
	hsa-miR-2861	NM_001136574	LANCL1	2849	2868	1	-28.3	1	0.000372444	0.515	-0.131817	0.318007	-8.05661	16	19	9	3UTR		0	0
	hsa-miR-2861	NM_001079526	IKZF2	3971	3988	1	-26	1	0.299082	0.529	0.589722	0.578403	-12.7438	15	17	11	3UTR		0	0
	hsa-miR-2861	NM_016260	IKZF2	3902	3919	1	-26	1	0.299082	0.529	0.161548	0.37388	-12.7438	15	17	11	3UTR		0	0
	hsa-miR-2861	XM_005246384	IKZF2	4012	4029	1	-26	1	0.299082	0.529	0	0	-12.7438	15	17	11	3UTR		0	0
	hsa-miR-2861	NM_001080500	VWC2L	1602	1624	1	-23.4	1	0.00833437	0.588	2.28652	1.93379	-9.28323	17	22	8	3UTR		0	0
	hsa-miR-2861	NM_001345929	VWC2L	1472	1494	1	-23.4	1	0.00833437	0.588	2.28652	1.93379	-9.28323	17	22	8	3UTR		0	0
	hsa-miR-2861	XM_024453083	TNS1	8138	8171	1	-30.2	1	0.00161669	0.338	0	0	-8.05661	18	33	9	3UTR		0	0
	hsa-miR-2861	XM_017004813	TNS1	7191	7224	1	-30.2	1	0.00161669	0.338	0	0	-8.05661	18	33	9	3UTR		0	0
	hsa-miR-2861	NM_001087	AAMP	1597	1613	1	-26.8	1	0.000477247	0.397	1.93661	3.53234	-11.5589	13	16	6	3UTR		0	0
	hsa-miR-2861	NM_001302545	AAMP	1600	1616	1	-26.8	1	0.000477247	0.397	1.93661	3.62949	-11.5589	13	16	6	3UTR		0	0
	hsa-miR-2861	NM_001206878	CTDSP1	1040	1059	1	-30.8	1	8.79223e-05	0.368	-0.367646	-0.045519	-6.77237	16	19	12	3UTR	MIRT739496	0	1
	hsa-miR-2861	NM_021198	CTDSP1	1304	1323	1	-30.8	1	8.79223e-05	0.368	0.290972	-0.182672	-6.77237	16	19	12	3UTR	MIRT739496	0	1
	hsa-miR-2861	NM_182642	CTDSP1	1301	1320	1	-30.8	1	8.79223e-05	0.368	0.290972	-0.182672	-6.77237	16	19	12	3UTR	MIRT739496	0	1
	hsa-miR-2861	NM_024782	NHEJ1	1357	1397	1	-28.1	1	0.0299304	0.456	1.98739	1.83709	-8.05661	17	23	9	3UTR		0	0
	hsa-miR-2861	NM_024782	NHEJ1	1903	1923	1	-25	1	0.0357161	0.456	1.69479	2.08476	-11.2001	16	20	12	3UTR		0	0
	hsa-miR-2861	XM_017003368	ZFAND2B	1061	1089	1	-31	1	3.27103e-05	0.397	0	0	-3.93757	17	28	9	3UTR		0	0
	hsa-miR-2861	NM_001286811	LOC100996693	726	749	1	-28.3	1	6.81216e-05	0.221	0.019314	0.721083	-8.32793	16	23	5	3UTR		0	0
	hsa-miR-2861	NM_003469	SCG2	2113	2136	1	-25.2	1	0.554083	0.574	1.72484	2.82957	-7.08104	16	23	9	3UTR		0	0
	hsa-miR-2861	NM_001039569	AP1S3	3199	3223	1	-26.4	1	0.000200313	0.412	0.992151	0.39578	-6.03692	16	24	9	3UTR		0	0
	hsa-miR-2861	XM_006712800	CUL3	2942	2961	1	-22.3	1	0.00916103	0.574	0	0	-13.1631	13	19	5	3UTR		0	0
	hsa-miR-2861	NM_024795	TM4SF20	1222	1240	1	-26.2	1	0.000157005	0.456	0.328314	0.0405362	-11.6528	16	18	9	3UTR		0	0
	hsa-miR-2861	NM_024795	TM4SF20	1260	1279	1	-25.3	1	0.00228737	0.485	-0.0436284	0.164681	-9.29912	17	19	13	3UTR		0	0
	hsa-miR-2861	NM_145266	NUDCD2	7182	7201	1	-29.8	1	0.022649	0.485	0.680792	0.702462	-5.18008	17	19	15	3UTR		0	0
	hsa-miR-2861	NM_001034838	KCNIP1	1405	1436	1	-28.1	1	0.000116439	0.397	0.758752	0.974988	-5.49511	18	31	10	3UTR		0	0
	hsa-miR-2861	NM_001034838	KCNIP1	1337	1357	1	-26.6	1	0.00771759	0.515	2.05589	1.47301	-11.9435	15	20	7	3UTR		0	0
	hsa-miR-2861	NM_022897	RANBP17	3943	3959	1	-24.9	1	0.000357125	0.426	0.81057	1.13855	-6.48426	14	16	10	3UTR		0	0
	hsa-miR-2861	XM_017009746	RANBP17	1834	1866	1	-22.8	1	3.40358e-05	0.471	0	0	-6.03692	15	19	12	3UTR		0	0
	hsa-miR-2861	NM_001308178	NEURL1B	3857	3876	1	-33.2	1	0.00146401	0.412	-0.474772	-0.339155	-5.48126	16	19	9	3UTR		0	1
	hsa-miR-2861	NM_001168394	CREBRF	1934	1953	1	-23.8	1	0.000129797	0.574	0.568105	0.0780168	-11.5224	15	19	7	3UTR		0	0
	hsa-miR-2861	NM_001168393	CREBRF	1930	1949	1	-23.8	1	0.000129797	0.574	0.568105	0.0780168	-11.5224	15	19	7	3UTR		0	0
	hsa-miR-2861	NM_006650	CPLX2	2503	2520	1	-34.9	1	1.61398e-06	0.25	1.05321	0.904848	-8.25873	15	17	12	3UTR		0	0
	hsa-miR-2861	NM_001008220	CPLX2	2453	2470	1	-34.9	1	1.61398e-06	0.25	1.55535	1.82469	-8.25873	15	17	12	3UTR		0	0
	hsa-miR-2861	NM_001291307	NOP16	904	919	1	-24.8	1	6.75807e-05	0.412	0	0	-5.76291	13	15	9	3UTR		0	0
	hsa-miR-2861	NM_016391	NOP16	1024	1039	1	-24.8	1	6.75807e-05	0.412	0	0	-5.76291	13	15	9	3UTR		0	0
	hsa-miR-2861	NM_012279	ZNF346	1965	1982	1	-27.6	1	0.00389247	0.5	-0.0287243	0.0480982	-7.20466	14	17	11	3UTR		0	0
	hsa-miR-2861	NM_001308214	ZNF346	1869	1886	1	-27.6	1	0.00389247	0.5	-0.0287243	0.0480982	-7.20466	14	17	11	3UTR		0	0
	hsa-miR-2861	NM_001308218	ZNF346	1671	1688	1	-27.6	1	0.00389247	0.5	-0.0287243	0.0480982	-7.20466	14	17	11	3UTR		0	0
	hsa-miR-2861	XM_017009358	FAM153A	2216	2257	1	-30.1	1	0.000354295	0.397	0	0	-3.93757	17	23	13	3UTR		0	0
	hsa-miR-2861	XM_006714849	FAM153A	2435	2476	1	-30.1	1	0.000354295	0.397	0	0	-3.93757	17	23	13	3UTR		0	0
	hsa-miR-2861	NM_015111	N4BP3	5712	5731	1	-33.1	1	0.0350063	0.368	-0.325833	-0.0768583	-9.29912	17	19	11	3UTR		0	1
	hsa-miR-2861	XM_011534665	CANX	2024	2043	1	-23.9	1	0.0130062	0.603	0	0	-6.46952	15	19	8	3UTR		0	0
	hsa-miR-2861	NM_001746	CANX	2066	2085	1	-23.9	1	0.0130062	0.603	3.4474	2.48017	-6.46952	15	19	8	3UTR		0	0
	hsa-miR-2861	NM_001024649	CANX	2013	2032	1	-23.9	1	0.0130062	0.603	0	0	-6.46952	15	19	8	3UTR		0	0
	hsa-miR-2861	XM_011534593	RNF130	9437	9459	1	-31.5	1	0.00911051	0.529	0	0	-3.93757	17	22	9	3UTR		0	0
	hsa-miR-2861	NM_004155	SERPINB9	3792	3810	1	-28.2	1	0.00314519	0.441	1.71453	1.29006	-9.29912	17	18	17	3UTR		0	0
	hsa-miR-2861	NM_012135	FAM50B	1161	1180	1	-27.5	1	0.0205398	0.456	-0.838451	-0.160646	-5.18008	16	19	9	3UTR		0	0
	hsa-miR-2861	NM_001292008	SSR1	8484	8509	1	-20.2	1	0.0239583	0.588	1.83406	1.95067	-3.79332	17	21	15	3UTR		0	0
	hsa-miR-2861	NM_003144	SSR1	8688	8713	1	-20.2	1	0.0239583	0.588	2.0465	2.96244	-3.79332	17	21	15	3UTR		0	0
	hsa-miR-2861	NM_001199323	BLOC1S5	1399	1422	1	-23.3	1	0.00764829	0.647	0.40738	0.48221	-7.65065	16	23	8	3UTR		0	0
	hsa-miR-2861	NM_001199323	BLOC1S5	2193	2219	1	-23.2	1	6.16726e-05	0.559	2.50934	1.84816	-4.65016	17	26	10	3UTR		0	0
	hsa-miR-2861	NM_201280	BLOC1S5	2323	2349	1	-23.2	1	6.16726e-05	0.559	1.18654	1.73163	-4.65016	17	26	10	3UTR		0	0
	hsa-miR-2861	NM_181897	PPP2R3A	4035	4056	1	-26.8	1	6.48419e-06	0.426	-0.15263	0.142715	-5.18008	18	21	12	3UTR		0	0
	hsa-miR-2861	NM_016216	DBR1	1958	1976	1	-27.1	1	0.00310124	0.5	3.52818	4.7512	-11.0558	14	18	8	3UTR		0	0
	hsa-miR-2861	XM_011512777	NME9	4124	4142	1	-27.2	1	1.05599e-06	0.412	0	0	-8.65739	14	18	7	3UTR		0	0
	hsa-miR-2861	NM_004164	RBP2	493	565	1	-25.5	1	0.00732553	0.485	3.99264	3.88506	-6.23647	16	26	6	3UTR		0	0
	hsa-miR-2861	NM_001178142	TFDP2	7290	7309	1	-28.9	1	0.000106797	0.338	0.521109	1.00184	-10.1092	16	19	10	3UTR		0	0
	hsa-miR-2861	NM_001178141	TFDP2	7442	7461	1	-28.9	1	0.000106797	0.338	1.19979	1.09124	-10.1092	16	19	10	3UTR		0	0
	hsa-miR-2861	NM_006286	TFDP2	7567	7586	1	-28.9	1	0.000106797	0.338	-0.0262147	-0.00158455	-10.1092	16	19	10	3UTR		0	0
	hsa-miR-2861	NM_006286	TFDP2	5543	5561	1	-28.3	1	0.000379703	0.412	-0.420411	-0.0860167	-9.29912	17	18	17	3UTR		0	0
	hsa-miR-2861	NM_001178140	TFDP2	7509	7528	1	-28.9	1	0.000106797	0.338	0.506514	0.782911	-10.1092	16	19	10	3UTR		0	0
	hsa-miR-2861	NM_001178140	TFDP2	5485	5503	1	-28.3	1	0.000379703	0.412	-0.108874	-0.104303	-9.29912	17	18	17	3UTR		0	0
	hsa-miR-2861	NM_001039547	GK5	7596	7612	1	-25	1	0.00481262	0.559	0.665826	0.402047	-9.9649	13	16	9	3UTR		0	0
	hsa-miR-2861	NM_001145319	PLS1	3293	3312	1	-22.2	1	0.00311894	0.588	0.627394	0.52214	-4.957	16	19	11	3UTR		0	0
	hsa-miR-2861	NM_002670	PLS1	3309	3328	1	-22.2	1	0.00311894	0.588	0.322018	0.427833	-4.957	16	19	11	3UTR		0	0
	hsa-miR-2861	NM_001172312	PLS1	3454	3473	1	-22.2	1	0.00311894	0.588	0.322018	0.427833	-4.957	16	19	11	3UTR		0	0
	hsa-miR-2861	NM_016094	COMMD2	2625	2646	1	-23.6	1	0.120589	0.603	-0.401634	-0.338261	-11.5013	16	21	12	3UTR		0	0
	hsa-miR-2861	NM_033050	SUCNR1	3861	3886	1	-23.9	1	0.000834	0.574	0.0541511	0.0323153	-6.69537	16	25	7	3UTR		0	0
	hsa-miR-2861	NM_001349250	PLCH1	5182	5202	1	-26	1	0.00452081	0.412	4.92318	5.54127	-8.0129	16	20	8	3UTR		0	0
	hsa-miR-2861	NM_001130961	PLCH1	5185	5205	1	-26	1	0.00452081	0.412	4.92318	5.54127	-8.0129	16	20	8	3UTR		0	0
	hsa-miR-2861	NM_007107	SSR3	3392	3410	1	-29.1	1	0.00369479	0.485	0.659967	1.44839	-11.0558	14	18	8	3UTR		0	0
	hsa-miR-2861	NM_001308197	SSR3	3431	3449	1	-29.1	1	0.00369479	0.485	0.950951	1.03686	-11.0558	14	18	8	3UTR		0	0
	hsa-miR-2861	NM_001308204	SSR3	3257	3275	1	-29.1	1	0.00369479	0.485	1.00637	1.04794	-11.0558	14	18	8	3UTR		0	0
	hsa-miR-2861	NM_001308204	SSR3	3181	3200	1	-26.7	1	8.65216e-05	0.397	0.2412	0.6029	-10.3702	16	19	9	3UTR		0	0
	hsa-miR-2861	NM_001308205	SSR3	3281	3299	1	-29.1	1	0.00369479	0.485	1.62991	1.05072	-11.0558	14	18	8	3UTR		0	0
	hsa-miR-2861	NM_001308205	SSR3	3205	3224	1	-26.7	1	8.65216e-05	0.397	0.487534	0.811002	-10.3702	16	19	9	3UTR		0	0
	hsa-miR-2861	NM_001042705	IQCJ	1036	1066	1	-26.7	1	0.000223043	0.485	0.0329148	-0.197916	-4.90607	17	30	9	3UTR		0	0
	hsa-miR-2861	NM_001197100	IQCJ	955	985	1	-26.7	1	0.000223043	0.485	0.0329148	-0.197916	-4.90607	17	30	9	3UTR		0	0
	hsa-miR-2861	NM_173084	TRIM59	2816	2859	1	-28.2	1	3.04369e-05	0.515	1.75436	1.45158	-7.28657	14	19	7	3UTR		0	0
	hsa-miR-2861	NM_139245	PPM1L	4065	4086	1	-28	1	0.000731504	0.412	-0.123826	0.198105	-7.14013	14	21	9	3UTR		0	0
	hsa-miR-2861	NM_001317912	PPM1L	3734	3762	1	-28.3	1	0.000731504	0.412	1.23308	0.497718	-7.14013	14	22	9	3UTR		0	0
	hsa-miR-2861	NM_001317911	PPM1L	3634	3662	1	-28.3	1	0.000731504	0.412	1.23308	0.497718	-7.14013	14	22	9	3UTR		0	0
	hsa-miR-2861	NM_022764	MTHFSD	1307	1330	1	-31.6	1	0.000228945	0.426	-0.852208	-0.656912	-3.93757	19	23	8	3UTR		0	0
	hsa-miR-2861	NM_001159379	MTHFSD	1307	1330	1	-31.6	1	0.000228945	0.426	-0.852208	-0.656912	-3.93757	19	23	8	3UTR		0	0
	hsa-miR-2861	NM_001159377	MTHFSD	1310	1333	1	-31.6	1	0.000228945	0.426	-1.17633	-0.613101	-3.93757	19	23	8	3UTR		0	0
	hsa-miR-2861	NM_001159378	MTHFSD	1310	1333	1	-31.6	1	0.000228945	0.426	-1.17633	-0.613101	-3.93757	19	23	8	3UTR		0	0
	hsa-miR-2861	XM_011523285	MTHFSD	1388	1413	1	-31.3	1	0.00493734	0.353	0	0	-7.28438	18	25	9	3UTR		0	0
	hsa-miR-2861	XM_017023015	ZNF778	4050	4071	1	-28.3	1	0.000219503	0.456	0	0	-6.25121	17	21	7	3UTR		0	0
	hsa-miR-2861	XM_017000273	OR2T10	3643	3668	1	-28.1	1	0.00109835	0.353	0	0	-3.79332	18	25	11	3UTR		0	0
	hsa-miR-2861	NM_004300	ACP1	611	628	1	-25	1	0.000270592	0.412	0.0542479	0.0955612	-7.49372	14	17	7	3UTR		0	0
	hsa-miR-2861	NM_152834	TMEM18	3781	3802	1	-30.4	1	9.3604e-06	0.382	-0.00809175	-0.0862304	-4.79441	17	21	8	3UTR		0	0
	hsa-miR-2861	NM_152834	TMEM18	3189	3216	1	-28.5	1	0.0121296	0.515	-0.612207	-0.674977	-3.79332	18	27	8	3UTR		0	0
	hsa-miR-2861	NM_001352680	TMEM18	3670	3697	1	-28.5	1	0.0121296	0.515	-0.750677	-0.340762	-3.79332	18	27	8	3UTR		0	0
	hsa-miR-2861	NM_001352680	TMEM18	3360	3383	1	-28.4	1	0.000276542	0.471	-0.753732	-0.395031	-4.99396	17	23	8	3UTR		0	0
	hsa-miR-2861	NM_001352681	TMEM18	3140	3167	1	-28.5	1	0.0121296	0.515	-0.797514	-0.435401	-3.79332	18	27	8	3UTR		0	0
	hsa-miR-2861	XM_017003622	MYT1L	6877	6894	1	-28.8	1	0.00051502	0.338	0	0	-7.3076	16	17	16	3UTR		0	0
	hsa-miR-2861	NM_024027	COLEC11	1193	1212	1	-33.3	1	8.32708e-06	0.338	-0.185898	2.03453	-7.3076	17	19	10	3UTR		0	0
	hsa-miR-2861	NM_001255983	COLEC11	1121	1140	1	-33.3	1	8.32708e-06	0.338	-0.185898	2.03453	-7.3076	17	19	10	3UTR		0	0
	hsa-miR-2861	NM_001255985	COLEC11	1083	1102	1	-33.3	1	8.32708e-06	0.338	-0.185898	2.03453	-7.3076	17	19	10	3UTR		0	0
	hsa-miR-2861	NM_001255986	COLEC11	892	911	1	-33.3	1	8.32708e-06	0.338	-0.185898	2.03453	-7.3076	17	19	10	3UTR		0	0
	hsa-miR-2861	NM_001255988	COLEC11	820	839	1	-33.3	1	8.32708e-06	0.338	-0.185898	2.03453	-7.3076	17	19	10	3UTR		0	0
	hsa-miR-2861	NM_001255989	COLEC11	748	767	1	-33.3	1	8.32708e-06	0.338	-0.185898	2.03453	-7.3076	17	19	10	3UTR		0	0
	hsa-miR-2861	NM_182625	GEN1	6371	6395	1	-27.7	1	0.00102279	0.515	-0.0613166	0.0212957	-3.93757	19	24	9	3UTR		0	0
	hsa-miR-2861	NM_001130009	GEN1	6447	6471	1	-27.7	1	0.00102279	0.515	0.0481859	-0.0726426	-3.93757	19	24	9	3UTR		0	0
	hsa-miR-2861	NM_022460	HS1BP3	1930	1968	1	-35.4	1	7.62333e-05	0.382	3.61397	1.34374	-5.45975	16	19	14	3UTR		0	0
	hsa-miR-2861	NM_001282722	LDAH	1506	1523	1	-27	1	0.000543555	0.397	0.1814	0.10732	-7.5256	14	17	8	3UTR		0	0
	hsa-miR-2861	NM_001282721	LDAH	3167	3191	1	-28.9	1	3.47615e-05	0.426	-0.0790992	0.941933	-6.76235	17	24	7	3UTR		0	0
	hsa-miR-2861	NM_001282721	LDAH	1650	1667	1	-27	1	0.000543555	0.397	0.707125	0.0101401	-7.5256	14	17	8	3UTR		0	0
	hsa-miR-2861	NM_001282720	LDAH	1662	1679	1	-27	1	0.000543555	0.397	0.332745	0.0244781	-7.5256	14	17	8	3UTR		0	0
	hsa-miR-2861	NM_001282723	LDAH	1571	1588	1	-27	1	0.000543555	0.397	0.372573	0.0937786	-7.5256	14	17	8	3UTR		0	0
	hsa-miR-2861	NM_021925	LDAH	1806	1823	1	-27	1	0.000543555	0.397	0.428332	0.258666	-7.5256	14	17	8	3UTR		0	0
	hsa-miR-2861	NM_001282719	LDAH	1680	1697	1	-27	1	0.000543555	0.397	0.109709	0.0284609	-7.5256	14	17	8	3UTR		0	0
	hsa-miR-2861	NM_001142319	WDCP	2337	2382	1	-26	1	0.0424954	0.574	1.50741	1.29737	-3.93757	17	45	11	3UTR		0	0
	hsa-miR-2861	NM_025203	WDCP	2455	2500	1	-26	1	0.0424954	0.574	2.01908	1.23687	-3.93757	17	45	11	3UTR		0	0
	hsa-miR-2861	NM_004881	TP53I3	1912	1929	1	-32.1	1	1.75724e-06	0.397	0	0	-5.26888	15	17	13	3UTR		0	0
	hsa-miR-2861	NM_001206802	TP53I3	831	848	1	-32.1	1	1.75724e-06	0.397	3.46113	2.51852	-5.26888	15	17	13	3UTR		0	0
	hsa-miR-2861	XM_005264625	NCOA1	5227	5273	1	-31	1	9.70033e-07	0.338	0	0	-5.08246	17	46	11	3UTR		0	1
	hsa-miR-2861	XM_011532496	ADCY3	3292	3317	1	-29.6	1	9.80904e-07	0.324	0	0	-3.79332	18	22	12	3UTR		0	0
	hsa-miR-2861	NM_001319099	EFR3B	4848	4866	1	-30.5	1	0.00169796	0.426	-0.491756	-0.26565	-9.29912	17	18	17	3UTR		0	0
	hsa-miR-2861	NM_018263	ASXL2	6338	6356	1	-30.5	1	0.927571	0.412	0.62159	0.148063	-11.2001	16	18	12	3UTR		0	0
	hsa-miR-2861	NM_033505	SELENOI	4789	4820	1	-28.5	1	0.0220465	0.471	0.00338522	-0.092147	-7.38222	17	31	9	3UTR		0	0
	hsa-miR-2861	NM_194322	OTOF	4775	4800	1	-32.8	1	0.000468182	0.338	3.84045	2.52013	-4.79441	18	20	18	3UTR		0	1
	hsa-miR-2861	NM_002246	KCNK3	3389	3408	1	-30.4	1	0.000543461	0.309	-0.198189	-0.0740188	-6.03692	16	19	12	3UTR		0	0
	hsa-miR-2861	XM_005264293	KCNK3	3017	3036	1	-30.4	1	0.000543461	0.309	0	0	-6.03692	16	19	12	3UTR		0	0
	hsa-miR-2861	NM_001253723	DPYSL5	2196	2216	1	-32.8	1	0.00598852	0.456	-0.0795652	0.890839	-5.18008	17	20	10	3UTR		0	1
	hsa-miR-2861	NM_001253724	DPYSL5	2199	2219	1	-32.8	1	0.00598852	0.456	-0.0795652	0.890839	-5.18008	17	20	10	3UTR		0	1
	hsa-miR-2861	NM_001134693	OST4	227	244	1	-23.9	1	6.85009e-05	0.441	2.27919	2.36439	-5.18008	15	17	11	3UTR		0	0
	hsa-miR-2861	NM_006569	CGREF1	1532	1555	1	-29.8	1	0.00146132	0.324	-0.204295	1.16351	-7.28438	18	23	7	3UTR		0	0
	hsa-miR-2861	NM_032546	TRIM54	1570	1602	1	-29.6	1	7.7061e-05	0.382	0.0883526	-0.0755035	-8.82806	17	32	10	3UTR		0	0
	hsa-miR-2861	NM_187841	TRIM54	1444	1476	1	-29.6	1	7.7061e-05	0.382	0.0883526	-0.0755035	-8.82806	17	32	10	3UTR		0	0
	hsa-miR-2861	NM_032266	C2orf16	6073	6107	1	-25.8	1	0.0158521	0.426	0.128945	-0.196852	-7.38222	17	34	8	3UTR		0	0
	hsa-miR-2861	NM_005253	FOSL2	2758	2779	1	-32.2	1	6.23591e-05	0.368	0.382248	0.882643	-5.22671	18	21	16	3UTR		0	0
	hsa-miR-2861	XM_011533110	CLIP4	2805	2838	1	-26.4	1	0.0019724	0.515	0	0	-5.69428	17	33	13	3UTR		0	0
	hsa-miR-2861	XM_006712104	CLIP4	3044	3077	1	-26.4	1	0.0019724	0.515	0	0	-5.69428	17	33	13	3UTR		0	0
	hsa-miR-2861	XM_011533163	CAPN13	2089	2109	1	-29.8	1	0.000354896	0.456	0	0	-7.61919	17	20	10	3UTR		0	0
	hsa-miR-2861	NM_014600	EHD3	2430	2448	1	-28.8	1	0.00110119	0.485	-0.39081	0.108716	-6.14858	14	18	9	3UTR		0	0
	hsa-miR-2861	NM_001193514	SLC30A6	1967	1985	1	-24.5	1	0.0122483	0.515	-0.230516	0.0223173	-6.93679	14	18	6	3UTR		0	0
	hsa-miR-2861	NM_001193515	SLC30A6	1949	1967	1	-24.5	1	0.0122483	0.515	-0.230516	0.0223173	-6.93679	14	18	6	3UTR		0	0
	hsa-miR-2861	NM_001242785	HLCS	4234	4267	1	-29	1	0.000321119	0.632	0.374579	0.497945	-3.93757	19	33	9	3UTR		0	0
	hsa-miR-2861	NM_017420	SIX4	4250	4268	1	-29.4	1	0.000616331	0.426	2.62298	3.00996	-6.72377	17	18	17	3UTR		0	0
	hsa-miR-2861	NM_020663	RHOJ	1274	1313	1	-28.4	1	0.0235041	0.382	-0.0431231	0.112226	-5.83853	18	23	11	3UTR		0	0
	hsa-miR-2861	NM_001282181	PPP2R5E	2429	2461	1	-22.8	1	0.00405619	0.559	0.657819	0.465461	-11.4034	16	21	10	3UTR		0	0
	hsa-miR-2861	XM_005267459	SYNE2	20915	20952	1	-29.9	1	2.4345e-05	0.426	0	0	-3.93757	19	37	7	3UTR		0	0
	hsa-miR-2861	NM_001202559	CHURC1-FNTB	2528	2546	1	-30.4	1	0.000577691	0.544	1.08748	1.02611	-5.03583	17	18	17	3UTR		0	0
	hsa-miR-2861	NM_002028	FNTB	2554	2576	1	-32.5	1	7.38266e-05	0.309	0.405445	0.422722	-7.28438	18	22	10	3UTR		0	0
	hsa-miR-2861	NM_022474	MPP5	4541	4565	1	-24.7	1	0.000977514	0.471	-0.326049	-0.0739603	-3.79332	17	24	10	3UTR		0	0
	hsa-miR-2861	NM_001256550	MPP5	4309	4333	1	-24.7	1	0.000977514	0.471	-0.326049	-0.0739603	-3.79332	17	24	10	3UTR		0	0
	hsa-miR-2861	NM_001202549	SYNJ2BP-COX16	1578	1596	1	-32.9	1	0.000649968	0.441	3.57728	4.03633	-6.72377	17	18	17	3UTR		0	1
	hsa-miR-2861	NM_001202548	SYNJ2BP-COX16	1650	1668	1	-32.9	1	0.000649968	0.441	3.57728	4.03633	-6.72377	17	18	17	3UTR		0	1
	hsa-miR-2861	NM_016468	COX16	1439	1457	1	-32.9	1	0.000649968	0.441	2.23848	2.29715	-6.72377	17	18	17	3UTR		0	1
	hsa-miR-2861	XM_006720082	PCNX1	5225	5240	1	-26.9	1	0.000320593	0.426	0	0	-8.28966	14	15	14	3UTR		0	0
	hsa-miR-2861	XM_024449537	SIPA1L1	5971	6003	1	-27.4	1	6.38656e-06	0.456	0	0	-5.52986	16	22	7	3UTR		0	0
	hsa-miR-2861	NM_012074	DPF3	1835	1868	1	-29.1	1	8.95114e-05	0.353	1.44629	2.09942	-4.79441	18	26	7	3UTR		0	0
	hsa-miR-2861	NM_012074	DPF3	2188	2214	1	-27.7	1	0.00057779	0.441	0.437442	0.852206	-4.67302	18	26	7	3UTR		0	0
	hsa-miR-2861	NM_001280543	DPF3	2332	2358	1	-27.7	1	0.00057779	0.441	0.895044	0.805472	-4.67302	18	26	7	3UTR		0	0
	hsa-miR-2861	NM_001281734	ZFYVE1	3854	3874	1	-32.1	1	0.0131884	0.382	-0.57374	0.32229	-6.72377	16	20	8	3UTR		0	0
	hsa-miR-2861	NM_021260	ZFYVE1	3896	3916	1	-32.1	1	0.0131884	0.382	-0.57374	0.32229	-6.72377	16	20	8	3UTR		0	0
	hsa-miR-2861	NM_000021	PSEN1	2546	2570	1	-24.4	1	0.0133361	0.485	0.744657	0.15868	-3.93757	18	24	8	3UTR		0	0
	hsa-miR-2861	NM_007318	PSEN1	2534	2558	1	-24.4	1	0.0133361	0.485	0.744657	0.15868	-3.93757	18	24	8	3UTR		0	0
	hsa-miR-2861	XM_005267864	PSEN1	2532	2556	1	-24.4	1	0.0133361	0.485	0	0	-3.93757	18	24	8	3UTR		0	0
	hsa-miR-2861	XM_005267864	PSEN1	2696	2745	1	-22.7	1	0.0318589	0.618	0	0	-3.79332	18	49	8	3UTR		0	0
	hsa-miR-2861	XM_011536973	PSEN1	2790	2814	1	-24.4	1	0.0133361	0.485	0	0	-3.93757	18	24	8	3UTR		0	0
	hsa-miR-2861	XM_011536974	PSEN1	2426	2450	1	-24.4	1	0.0133361	0.485	0	0	-3.93757	18	24	8	3UTR		0	0
	hsa-miR-2861	XM_011536974	PSEN1	2590	2639	1	-22.7	1	0.0318589	0.618	0	0	-3.79332	18	49	8	3UTR		0	0
	hsa-miR-2861	XM_011537292	PAPLN	4729	4747	1	-31.6	1	0.000713194	0.397	0	0	-6.72377	17	18	17	3UTR		0	0
	hsa-miR-2861	NM_173462	PAPLN	4724	4742	1	-31.6	1	0.000713194	0.397	0.208739	-0.0218253	-6.72377	17	18	17	3UTR		0	0
	hsa-miR-2861	NM_001201366	DNAL1	4386	4404	1	-27.2	1	0.000455282	0.426	-0.0625904	0.511996	-9.29912	17	18	17	3UTR		0	0
	hsa-miR-2861	NM_031427	DNAL1	4340	4358	1	-27.2	1	0.000455282	0.426	-0.0625904	0.511996	-9.29912	17	18	17	3UTR		0	0
	hsa-miR-2861	NM_005589	ALDH6A1	4244	4262	1	-32	1	0.000589051	0.441	3.873	4.41124	-6.72377	17	18	17	3UTR		0	0
	hsa-miR-2861	NM_001080408	PROX2	2315	2332	1	-27.6	1	0.00455796	0.544	4.57901	3.9847	-5.33701	16	17	16	3UTR		0	0
	hsa-miR-2861	NM_001243007	PROX2	2996	3013	1	-27.6	1	0.00455796	0.544	0.592196	0.582002	-5.33701	16	17	16	3UTR		0	0
	hsa-miR-2861	NM_001933	DLST	1592	1610	1	-30	1	0.000125409	0.441	0.0169621	0.756847	-5.22671	17	18	17	3UTR		0	0
	hsa-miR-2861	NM_031464	RPS6KL1	2497	2522	1	-27.9	1	0.0148884	0.471	-0.245952	-0.212392	-3.93757	18	25	10	3UTR		0	1
	hsa-miR-2861	XM_006720116	MLH3	4867	4889	1	-24.8	1	2.26475e-06	0.382	0	0	-6.46921	17	22	14	3UTR		0	0
	hsa-miR-2861	NM_024643	ZC2HC1C	1585	1601	1	-27.8	1	0.00131683	0.485	1.02204	2.43689	-5.9393	15	16	15	3UTR		0	0
	hsa-miR-2861	NM_001330191	ZC2HC1C	1412	1428	1	-27.8	1	0.00134395	0.485	1.02204	2.43689	-5.9393	15	16	15	3UTR		0	0
	hsa-miR-2861	NM_001042430	ZC2HC1C	1070	1086	1	-27.8	1	0.00131582	0.485	1.02204	2.43689	-5.9393	15	16	15	3UTR		0	0
	hsa-miR-2861	XM_017021645	ZC2HC1C	934	956	1	-28.1	1	0.00131582	0.485	0	0	-5.9393	15	17	15	3UTR		0	0
	hsa-miR-2861	XM_005268062	ZC2HC1C	1661	1677	1	-27.8	1	0.00131683	0.485	0	0	-5.9393	15	16	15	3UTR		0	0
	hsa-miR-2861	XM_024449710	ZC2HC1C	1234	1250	1	-27.8	1	0.00133027	0.485	0	0	-5.9393	15	16	15	3UTR		0	0
	hsa-miR-2861	XM_024449711	ZC2HC1C	1143	1159	1	-27.8	1	0.00131582	0.485	0	0	-5.9393	15	16	15	3UTR		0	0
	hsa-miR-2861	XM_017021644	ZC2HC1C	1096	1112	1	-27.8	1	0.00131582	0.485	0	0	-5.9393	15	16	15	3UTR		0	0
	hsa-miR-2861	NM_130469	JDP2	1208	1228	1	-30.6	1	0.050666	0.338	0.50486	-0.00198536	-8.67135	16	20	8	3UTR		0	0
	hsa-miR-2861	NM_001135049	JDP2	1161	1181	1	-30.6	1	0.050666	0.338	0.50486	-0.00198536	-8.67135	16	20	8	3UTR		0	0
	hsa-miR-2861	NM_003239	TGFB3	3065	3086	1	-27.7	1	0.000558004	0.441	2.03279	1.75283	-5.18008	18	21	9	3UTR		0	0
	hsa-miR-2861	NM_015305	ANGEL1	2763	2784	1	-29	1	4.3809e-06	0.397	-0.0353067	0.280757	-5.70655	16	21	7	3UTR		0	0
	hsa-miR-2861	NM_020431	TMEM63C	4962	4984	1	-31.5	1	0.0273071	0.353	-0.593648	-0.180075	-8.00486	17	22	9	3UTR		0	1
	hsa-miR-2861	NM_001193315	VIPAS39	2187	2202	1	-23.7	1	0.01814	0.515	1.17376	3.4867	-8.67135	13	15	10	3UTR		0	0
	hsa-miR-2861	NM_199296	ISM2	1865	1901	1	-31.8	1	3.93085e-05	0.309	2.67241	2.76672	-5.22671	18	36	11	3UTR		0	0
	hsa-miR-2861	NM_001244984	SEL1L	1551	1572	1	-23.5	1	0.00280655	0.632	0.869911	1.11145	-5.18008	17	21	8	3UTR		0	0
	hsa-miR-2861	NM_001284267	EFCAB11	756	793	1	-29.6	1	0.0036446	0.368	0.206919	0.261775	-11.3983	14	20	8	3UTR		0	0
	hsa-miR-2861	NM_001284267	EFCAB11	1740	1762	1	-29.2	1	1.20301e-06	0.456	-0.215969	0.155497	-5.22671	18	22	12	3UTR		0	0
	hsa-miR-2861	NM_145231	EFCAB11	915	940	1	-29.6	1	0.0036446	0.368	-0.440309	-0.193285	-11.3983	14	20	8	3UTR		0	0
	hsa-miR-2861	NM_145231	EFCAB11	1887	1909	1	-29.2	1	1.20301e-06	0.456	0.222671	0.0278556	-5.22671	18	22	12	3UTR		0	0
	hsa-miR-2861	NM_001284269	EFCAB11	914	951	1	-29.6	1	0.0036446	0.368	-0.222929	-0.212382	-11.3983	14	20	8	3UTR		0	0
	hsa-miR-2861	NM_001284269	EFCAB11	1898	1920	1	-29.2	1	1.20301e-06	0.456	-0.156657	0.08335	-5.22671	18	22	12	3UTR		0	0
	hsa-miR-2861	NM_001284268	EFCAB11	1549	1578	1	-25.3	1	0.020137	0.647	2.61313	1.73717	-5.18008	18	29	9	3UTR		0	0
	hsa-miR-2861	NM_001128595	TC2N	3299	3322	1	-23.5	1	7.35201e-05	0.5	0.369432	0.837378	-6.19951	14	23	7	3UTR		0	0
	hsa-miR-2861	XM_017021787	TRIP11	7037	7056	1	-27.7	1	0.00101861	0.456	0	0	-10.974	13	19	6	3UTR		0	0
	hsa-miR-2861	NM_153648	SLC24A4	8245	8263	1	-35	1	0.00087376	0.412	-0.053404	0.0123214	-6.72377	17	18	17	3UTR		0	0
	hsa-miR-2861	NM_153648	SLC24A4	3475	3494	1	-32.8	1	0.0259799	0.471	0.128824	0.0911792	-5.18008	17	19	9	3UTR		0	0
	hsa-miR-2861	NM_153647	SLC24A4	8359	8377	1	-35	1	0.00087376	0.412	0.12391	-0.077444	-6.72377	17	18	17	3UTR		0	0
	hsa-miR-2861	NM_153646	SLC24A4	8343	8361	1	-35	1	0.00087376	0.412	-0.053404	0.0123214	-6.72377	17	18	17	3UTR		0	0
	hsa-miR-2861	NM_153646	SLC24A4	3573	3592	1	-32.8	1	0.0259799	0.471	0.128824	0.0911792	-5.18008	17	19	9	3UTR		0	0
	hsa-miR-2861	NM_001007525	NWD1	5314	5335	1	-29.1	1	0.0249786	0.544	-0.147519	-0.0964211	-7.38222	16	21	6	3UTR		0	0
	hsa-miR-2861	XM_024451701	DDA1	434	473	1	-32.3	1	0.0010378	0.338	0	0	-3.93757	19	39	9	3UTR		0	0
	hsa-miR-2861	NM_198580	SLC27A1	3429	3448	1	-30.2	1	1.85515e-05	0.265	-0.497323	-0.184997	-6.46952	16	19	11	3UTR		0	0
	hsa-miR-2861	NM_017712	PGPEP1	3374	3392	1	-30.1	1	0.000448848	0.471	0.213924	-0.0489439	-5.18008	16	18	15	3UTR		0	0
	hsa-miR-2861	NM_017712	PGPEP1	5815	5837	1	-28.1	1	6.01494e-07	0.412	-0.360678	0.39488	-5.48126	18	22	9	3UTR		0	0
	hsa-miR-2861	NM_001300927	PGPEP1	3141	3159	1	-30.1	1	0.000448848	0.471	0.213924	-0.0489439	-5.18008	16	18	15	3UTR		0	0
	hsa-miR-2861	NM_001300927	PGPEP1	5582	5604	1	-28.1	1	6.01494e-07	0.412	-0.360678	0.39488	-5.48126	18	22	9	3UTR		0	0
	hsa-miR-2861	NM_001308366	PGPEP1	3334	3352	1	-30.1	1	0.000448848	0.471	0.213924	-0.0489439	-5.18008	16	18	15	3UTR		0	0
	hsa-miR-2861	NM_001308366	PGPEP1	5775	5797	1	-28.1	1	6.01494e-07	0.412	-0.360678	0.39488	-5.48126	18	22	9	3UTR		0	0
	hsa-miR-2861	NM_001329477	PGPEP1	3321	3339	1	-30.1	1	0.000448848	0.471	0.213924	-0.0489439	-5.18008	16	18	15	3UTR		0	0
	hsa-miR-2861	NM_001329477	PGPEP1	5762	5784	1	-28.1	1	6.01494e-07	0.412	-0.360678	0.39488	-5.48126	18	22	9	3UTR		0	0
	hsa-miR-2861	NM_001308373	FKBP8	1724	1745	1	-33.5	1	0.002625	0.324	0.855753	0.814526	-5.22671	18	21	9	3UTR		0	0
	hsa-miR-2861	NM_012181	FKBP8	1727	1748	1	-33.5	1	0.002625	0.324	0.855753	0.814526	-5.22671	18	21	9	3UTR		0	0
	hsa-miR-2861	NM_001321017	UBA52	1016	1034	1	-31.3	1	0.0137571	0.456	-0.854278	-0.27754	-9.29912	17	18	17	3UTR		0	0
	hsa-miR-2861	NM_001033930	UBA52	1017	1035	1	-31.3	1	0.0137571	0.456	-0.632615	-0.57429	-9.29912	17	18	17	3UTR		0	0
	hsa-miR-2861	NM_003333	UBA52	995	1013	1	-31.3	1	0.0137571	0.456	-0.632615	-0.57429	-9.29912	17	18	17	3UTR		0	0
	hsa-miR-2861	NM_001321018	UBA52	1643	1661	1	-31.3	1	0.0137571	0.456	-0.194833	-0.380405	-9.29912	17	18	17	3UTR		0	0
	hsa-miR-2861	NM_001321020	UBA52	1215	1233	1	-31.3	1	0.0137571	0.456	-0.194833	-0.380405	-9.29912	17	18	17	3UTR		0	0
	hsa-miR-2861	NM_001321019	UBA52	1181	1199	1	-31.3	1	0.0137571	0.456	-0.194833	-0.380405	-9.29912	17	18	17	3UTR		0	0
	hsa-miR-2861	NM_012109	TMEM59L	1135	1157	1	-30.9	1	1.79771e-08	0.309	-0.189051	0.252558	-7.10805	17	22	7	3UTR		0	0
	hsa-miR-2861	NM_001145784	BORCS8	1103	1120	1	-35.9	1	0.000724084	0.382	0	0	-5.03583	16	17	16	3UTR		0	0
	hsa-miR-2861	NM_001145783	BORCS8	1119	1137	1	-32	1	2.81197e-05	0.426	0	0	-7.21971	14	18	7	3UTR		0	0
	hsa-miR-2861	NM_004386	NCAN	4975	4995	1	-31.7	1	0.000268219	0.353	0.0725376	0.237007	-5.22671	17	20	10	3UTR		0	0
	hsa-miR-2861	NM_015329	MAU2	2905	2921	1	-31.8	1	7.58121e-08	0.382	0.359143	-0.132516	-5.08246	15	16	15	3UTR		0	0
	hsa-miR-2861	NM_004720	LPAR2	1321	1340	1	-36.9	1	3.79972e-05	0.353	3.82408	2.83557	-3.93757	17	19	15	3UTR		0	0
	hsa-miR-2861	XM_017027468	LPAR2	1810	1829	1	-36.9	1	3.79972e-05	0.353	0	0	-3.93757	17	19	15	3UTR		0	0
	hsa-miR-2861	NM_021047	ZNF253	1890	1914	1	-24.3	1	0.0239298	0.485	-0.0377638	-0.327744	-9.69585	16	24	11	3UTR		0	0
	hsa-miR-2861	NM_031218	ZNF93	2706	2725	1	-26.7	1	0.0122792	0.618	0.0459959	0.270839	-5.48126	17	19	11	3UTR		0	0
	hsa-miR-2861	NM_033196	ZNF682	2263	2281	1	-24.3	1	4.75901e-05	0.471	-2.84968	0.517833	-10.3106	13	18	5	3UTR		0	0
	hsa-miR-2861	NM_007138	ZNF90	2273	2291	1	-23.3	1	0.00512797	0.485	0.0371812	-0.469446	-13.8149	15	18	11	3UTR		0	0
	hsa-miR-2861	NM_001076675	ZNF626	4063	4082	1	-29.8	1	0.065495	0.485	-0.32782	-1.27458	-5.18008	17	19	15	3UTR		0	0
	hsa-miR-2861	NM_001256172	ZNF85	420	438	1	-27.7	1	0.000303462	0.485	0.102044	0.0407177	-9.69585	15	18	9	3UTR		0	0
	hsa-miR-2861	NM_133473	ZNF431	3572	3590	1	-30.1	1	0.0154959	0.412	-0.157417	-0.0527202	-9.29912	17	18	17	3UTR		0	0
	hsa-miR-2861	NM_001256653	ZNF43	4642	4661	1	-25.8	1	0.00284724	0.397	0	0	-5.03583	15	19	8	3UTR		0	0
	hsa-miR-2861	NM_001256648	ZNF43	5164	5183	1	-25.8	1	0.00284724	0.397	0.0825117	0.000875062	-5.03583	15	19	8	3UTR		0	0
	hsa-miR-2861	NM_020855	ZNF492	3006	3024	1	-29.2	1	0.000108764	0.456	-0.388988	-0.146691	-11.6528	16	18	10	3UTR		0	0
	hsa-miR-2861	NM_001348688	ZNF726	553	571	1	-29.4	1	0.00200749	0.441	0.281465	0.129855	-6.72377	17	18	17	3UTR		0	0
	hsa-miR-2861	NM_001256047	C19orf12	4017	4036	1	-32.7	1	0.0051528	0.603	3.84323	2.737	-6.93679	16	19	9	3UTR		0	1
	hsa-miR-2861	NM_001282930	C19orf12	4041	4060	1	-32.7	1	0.0051528	0.603	3.12775	3.07361	-6.93679	16	19	9	3UTR		0	1
	hsa-miR-2861	NM_001256046	C19orf12	4156	4175	1	-32.7	1	0.0051528	0.603	2.68739	1.52581	-6.93679	16	19	9	3UTR		0	1
	hsa-miR-2861	NM_031448	C19orf12	4211	4230	1	-32.7	1	0.0051528	0.603	2.68739	1.52581	-6.93679	16	19	9	3UTR		0	1
	hsa-miR-2861	NM_001031726	C19orf12	3940	3959	1	-32.7	1	0.0051528	0.603	1.4236	2.15892	-6.93679	16	19	9	3UTR		0	1
	hsa-miR-2861	NM_001806	CEBPG	3299	3318	1	-28.8	1	8.58461e-05	0.441	-0.150701	0.135792	-5.48126	17	19	15	3UTR		0	0
	hsa-miR-2861	NM_001252296	CEBPG	3136	3181	1	-28.9	1	8.58461e-05	0.441	-0.134543	-0.0577953	-5.48126	17	20	15	3UTR		0	0
	hsa-miR-2861	NM_024076	KCTD15	1883	1910	1	-30.5	1	0.000303556	0.353	0.018648	1.29597	-3.93757	17	27	8	3UTR		0	1
	hsa-miR-2861	NM_001289789	GPI	3389	3407	1	-30.1	1	0.030761	0.382	-0.242792	0.0303351	-9.29912	17	18	17	3UTR		0	0
	hsa-miR-2861	NM_001184722	GPI	3305	3323	1	-30.1	1	0.030761	0.382	-0.242792	0.0303351	-9.29912	17	18	17	3UTR		0	0
	hsa-miR-2861	NM_001025591	SCGB2B2	1283	1308	1	-29.3	1	0.00362942	0.324	0.137285	-0.0908516	-7.54034	15	20	11	3UTR		0	0
	hsa-miR-2861	NM_001025591	SCGB2B2	1860	1880	1	-28.7	1	0.00509955	0.382	-0.114688	-0.0227526	-8.00486	17	20	9	3UTR		0	0
	hsa-miR-2861	NM_001321605	SCN1B	1230	1278	1	-32.7	1	0.00224719	0.397	0.695456	0.947854	-6.57398	17	48	8	3UTR		0	0
	hsa-miR-2861	NM_001136007	FXYD3	744	767	1	-26.9	1	2.82298e-06	0.471	-0.338575	0.0932498	-5.22671	18	23	9	3UTR		0	0
	hsa-miR-2861	NM_021910	FXYD3	700	723	1	-26.9	1	2.82298e-06	0.471	-0.338575	0.0932498	-5.22671	18	23	9	3UTR		0	0
	hsa-miR-2861	NM_001136012	FXYD3	616	639	1	-26.9	1	2.82298e-06	0.471	-0.338575	0.0932498	-5.22671	18	23	9	3UTR		0	0
	hsa-miR-2861	NM_005971	FXYD3	538	561	1	-26.9	1	2.82298e-06	0.471	-0.338575	0.0932498	-5.22671	18	23	9	3UTR		0	0
	hsa-miR-2861	NM_001136008	FXYD3	548	564	1	-27.9	1	0.000154852	0.412	-0.544953	0.864767	-6.19951	15	16	15	3UTR		0	0
	hsa-miR-2861	XM_017026878	FXYD3	410	433	1	-26.9	1	2.82298e-06	0.471	0	0	-5.22671	18	23	9	3UTR		0	0
	hsa-miR-2861	XM_017026877	FXYD3	491	514	1	-26.9	1	2.82298e-06	0.471	0	0	-5.22671	18	23	9	3UTR		0	0
	hsa-miR-2861	NM_001352329	DMKN	615	660	1	-31.3	1	0.0300267	0.397	1.29463	1.90265	-5.18008	18	24	7	3UTR		0	0
	hsa-miR-2861	NM_001352332	DMKN	417	447	1	-21.6	1	0.145147	0.588	0	0	-5.18008	18	30	7	3UTR		0	0
	hsa-miR-2861	NM_001352331	DMKN	468	498	1	-21.6	1	0.145147	0.588	0	0	-5.18008	18	30	7	3UTR		0	0
	hsa-miR-2861	NM_001281443	UPK1A	942	976	1	-29.1	1	9.47335e-05	0.338	-0.284407	-0.346905	-5.08246	17	22	11	3UTR		0	0
	hsa-miR-2861	NM_007000	UPK1A	844	878	1	-29.1	1	9.47335e-05	0.338	-0.284407	-0.346905	-5.08246	17	22	11	3UTR		0	0
	hsa-miR-2861	NM_152658	THAP8	1452	1495	1	-29.3	1	4.03205e-06	0.368	0	0	-6.6181	17	43	11	3UTR		0	0
	hsa-miR-2861	NM_001749	CAPNS1	1486	1533	1	-32.8	1	7.37904e-05	0.471	0	0	-3.79332	18	24	9	3UTR		0	1
	hsa-miR-2861	NM_001003962	CAPNS1	1483	1530	1	-32.8	1	7.37904e-05	0.471	0	0	-3.79332	18	24	9	3UTR		0	1
	hsa-miR-2861	XM_005259295	CAPNS1	1462	1509	1	-32.8	1	8.53849e-05	0.471	0	0	-3.79332	18	24	9	3UTR		0	1
	hsa-miR-2861	XM_005259295	CAPNS1	1248	1283	1	-30.1	1	0.00623509	0.353	0	0	-6.76235	18	35	9	3UTR		0	1
	hsa-miR-2861	NM_001302632	CAPNS1	1390	1437	1	-32.8	1	7.37904e-05	0.471	0.160717	0.101685	-3.79332	18	24	9	3UTR		0	1
	hsa-miR-2861	XM_011527359	CAPNS1	1116	1163	1	-32.8	1	8.53849e-05	0.471	0	0	-3.79332	18	24	9	3UTR		0	1
	hsa-miR-2861	XM_011527359	CAPNS1	902	937	1	-30.1	1	0.00623509	0.353	0	0	-6.76235	18	35	9	3UTR		0	1
	hsa-miR-2861	NM_020917	ZFP14	2163	2184	1	-24	1	0.000549882	0.471	0.299032	0.225566	-5.22671	16	21	7	3UTR		0	0
	hsa-miR-2861	NM_001145345	ZNF566	4784	4802	1	-22.4	1	0.0407977	0.426	0.0739411	0.119482	-8.0129	15	18	10	3UTR		0	0
	hsa-miR-2861	NM_032838	ZNF566	4719	4737	1	-22.4	1	0.0407977	0.426	-0.218423	0.0941813	-8.0129	15	18	10	3UTR		0	0
	hsa-miR-2861	NM_017438	SETD4	2242	2262	1	-28.2	1	4.08487e-05	0.324	0.40296	2.06086	-11.4034	16	20	10	3UTR		0	0
	hsa-miR-2861	NM_003647	DGKE	3458	3477	1	-29.8	1	0.00148961	0.574	-0.294308	0.165759	-5.03583	17	19	12	3UTR		0	0
	hsa-miR-2861	NM_170721	MSI2	1522	1575	1	-32.6	1	0.0112832	0.353	-0.307473	-0.230545	-3.93757	17	22	9	3UTR		0	0
	hsa-miR-2861	NM_001282544	CCDC182	721	746	1	-27.4	1	0.00073379	0.515	1.86218	0.964045	-7.28438	16	25	10	3UTR		0	0
	hsa-miR-2861	XM_011524812	CUEDC1	2173	2194	1	-31.2	1	9.0566e-06	0.324	0	0	-8.05148	17	21	10	3UTR		0	0
	hsa-miR-2861	XM_017025018	VEZF1	4506	4523	1	-28.8	1	0.000108077	0.471	0	0	-5.33701	15	17	10	3UTR		0	0
	hsa-miR-2861	XM_024450828	PRR11	3342	3360	1	-27.7	1	0.00202866	0.544	0	0	-6.42973	15	18	8	3UTR		0	0
	hsa-miR-2861	NM_182569	GDPD1	2397	2415	1	-27	1	0.0180987	0.456	-0.0104275	0.363315	-6.72377	16	18	14	3UTR		0	0
	hsa-miR-2861	NM_024612	DHX40	3296	3313	1	-25.4	1	0.000125837	0.5	1.31763	0.8745	-7.86865	14	17	7	3UTR		0	0
	hsa-miR-2861	NM_001166301	DHX40	3065	3082	1	-25.4	1	0.000125837	0.5	1.31763	0.8745	-7.86865	14	17	7	3UTR		0	0
	hsa-miR-2861	NM_001193613	TUBD1	1187	1226	1	-25.3	1	0.00974391	0.456	1.5875	3.21063	-5.35086	17	39	7	3UTR		0	0
	hsa-miR-2861	NM_001193611	TUBD1	1457	1496	1	-25.3	1	0.00974391	0.456	4.98965	3.39116	-5.35086	17	39	7	3UTR		0	0
	hsa-miR-2861	NM_001193609	TUBD1	1598	1637	1	-25.3	1	0.00974391	0.456	4.98965	3.39116	-5.35086	17	39	7	3UTR		0	0
	hsa-miR-2861	NM_016261	TUBD1	1763	1802	1	-25.3	1	0.00974391	0.456	4.98965	3.39116	-5.35086	17	39	7	3UTR		0	0
	hsa-miR-2861	NM_001193610	TUBD1	1592	1631	1	-25.3	1	0.00974391	0.456	4.98965	3.39116	-5.35086	17	39	7	3UTR		0	0
	hsa-miR-2861	XM_017025234	USP32	4710	4727	1	-25.6	1	0.0319889	0.412	0	0	-8.31606	15	17	9	3UTR		0	0
	hsa-miR-2861	NM_032043	BRIP1	7232	7250	1	-29.8	1	0.000363184	0.441	1.48747	2.08857	-6.72377	17	18	17	3UTR		0	0
	hsa-miR-2861	XM_005257106	43900	2687	2721	1	-29.9	1	0.00747421	0.309	0	0	-3.79332	18	29	11	3UTR		0	0
	hsa-miR-2861	NM_001330421	CYB561	791	807	1	-28.6	1	3.21937e-07	0.265	0.344525	-0.0239139	-11.6528	15	16	15	3UTR		0	0
	hsa-miR-2861	NM_001017917	CYB561	891	907	1	-28.6	1	3.21937e-07	0.265	-0.0812573	0.0873388	-11.6528	15	16	15	3UTR		0	0
	hsa-miR-2861	NM_001003786	STRADA	2092	2113	1	-31.1	1	0.000215994	0.441	2.72885	0.478648	-5.22671	17	21	7	3UTR		0	1
	hsa-miR-2861	NM_153335	STRADA	2638	2659	1	-31.1	1	0.000215994	0.441	2.72885	0.478648	-5.22671	17	21	7	3UTR		0	1
	hsa-miR-2861	NM_001165969	STRADA	2025	2046	1	-31.1	1	0.000215994	0.441	2.72885	0.478648	-5.22671	17	21	7	3UTR		0	1
	hsa-miR-2861	NM_001165970	STRADA	1980	2001	1	-31.1	1	0.000215994	0.441	2.72885	0.478648	-5.22671	17	21	7	3UTR		0	1
	hsa-miR-2861	NM_001003788	STRADA	2174	2195	1	-31.1	1	0.000215994	0.441	2.72885	0.478648	-5.22671	17	21	7	3UTR		0	1
	hsa-miR-2861	NM_001003787	STRADA	2203	2224	1	-31.1	1	0.000215994	0.441	0	0	-5.22671	17	21	7	3UTR		0	1
	hsa-miR-2861	XM_011525466	STRADA	2033	2054	1	-31.1	1	0.000215994	0.441	0	0	-5.22671	17	21	7	3UTR		0	1
	hsa-miR-2861	XM_005257799	STRADA	2025	2046	1	-31.1	1	0.000215994	0.441	0	0	-5.22671	17	21	7	3UTR		0	1
	hsa-miR-2861	NM_022645	CSH2	506	528	1	-27.6	1	0.0205276	0.309	-0.0003024	0.694384	-6.46921	17	22	6	3UTR		0	0
	hsa-miR-2861	NM_022645	CSH2	554	574	1	-27	1	0.0887772	0.571	0.189079	0.335532	-7.38222	16	20	8	3UTR		0	0
	hsa-miR-2861	NM_020991	CSH2	791	813	1	-27.6	1	0.0205276	0.309	-0.0003024	0.694384	-6.46921	17	22	6	3UTR		0	0
	hsa-miR-2861	NM_020991	CSH2	839	859	1	-27	1	0.0887772	0.571	0.189079	0.335532	-7.38222	16	20	8	3UTR		0	0
	hsa-miR-2861	NM_022644	CSH2	1044	1066	1	-27.6	1	0.0205276	0.309	-0.0003024	0.694384	-6.46921	17	22	6	3UTR		0	0
	hsa-miR-2861	NM_022644	CSH2	1092	1112	1	-27	1	0.0887772	0.571	0.189079	0.335532	-7.38222	16	20	8	3UTR		0	0
	hsa-miR-2861	NM_001317	CSH1	869	889	1	-29.6	1	0.0404542	0.559	0	0	-7.38222	16	20	8	3UTR		0	0
	hsa-miR-2861	NM_022580	CSHL1	617	637	1	-26.8	1	0.0210219	0.574	0	0	-7.38222	16	20	8	3UTR		0	0
	hsa-miR-2861	NM_001318	CSHL1	690	710	1	-26.8	1	0.0210219	0.574	0	0	-7.38222	16	20	8	3UTR		0	0
	hsa-miR-2861	NM_001321069	CSHL1	749	769	1	-26.8	1	0.0210219	0.574	0	0	-7.38222	16	20	8	3UTR		0	0
	hsa-miR-2861	NM_001321068	CSHL1	680	700	1	-26.8	1	0.0210219	0.574	0	0	-7.38222	16	20	8	3UTR		0	0
	hsa-miR-2861	NM_022579	CSHL1	866	886	1	-26.8	1	0.0210219	0.574	0	0	-7.38222	16	20	8	3UTR		0	0
	hsa-miR-2861	XM_011524346	CSHL1	891	911	1	-26.8	1	0.0287225	0.571	0	0	-7.38222	16	20	8	3UTR		0	0
	hsa-miR-2861	NM_022560	GH1	677	697	1	-29.6	1	0.183634	0.559	0.643514	0.64476	-7.38222	16	20	8	3UTR		0	0
	hsa-miR-2861	NM_022559	GH1	752	772	1	-29.6	1	0.183634	0.559	0.643514	0.64476	-7.38222	16	20	8	3UTR		0	0
	hsa-miR-2861	NM_000515	GH1	797	817	1	-29.6	1	0.183634	0.559	0.643514	0.64476	-7.38222	16	20	8	3UTR		0	0
	hsa-miR-2861	NM_000442	PECAM1	5913	5963	1	-33.2	1	0.000274637	0.471	1.58744	0.407888	-3.93757	19	32	10	3UTR		0	0
	hsa-miR-2861	NM_001291317	MILR1	1064	1082	1	-26.5	1	0.000513016	0.426	-0.441682	-0.210652	-6.72377	17	18	17	3UTR		0	0
	hsa-miR-2861	NM_002737	PRKCA	7930	7951	1	-29.8	1	1.0724e-06	0.397	0.428616	-0.0875605	-6.46921	17	21	11	3UTR		0	0
	hsa-miR-2861	NM_014405	CACNG4	3211	3230	1	-31.2	1	7.35637e-05	0.279	1.18046	0.461152	-6.72377	17	19	11	3UTR		0	0
	hsa-miR-2861	NM_000727	CACNG1	952	971	1	-27.3	1	4.10472e-07	0.426	-0.686007	-0.362131	-6.48426	16	19	14	3UTR		0	0
	hsa-miR-2861	NM_001330450	MAP2K6	7176	7200	1	-25.1	1	0.000235618	0.559	0.37689	0.157858	-6.76235	17	24	6	3UTR		0	0
	hsa-miR-2861	NM_032837	FAM104A	1912	1930	1	-27.7	1	0.000398616	0.309	1.02564	1.90577	-11.5013	16	18	8	3UTR		0	0
	hsa-miR-2861	NM_014595	NT5C	818	846	1	-31.1	1	6.42135e-06	0.309	5.07934	1.46176	-6.03692	16	21	9	3UTR	MIRT708319	0	0
	hsa-miR-2861	NM_001002032	JPT1	1090	1120	1	-38.8	1	0.00115367	0.382	1.99941	2.21329	-5.22671	18	20	18	3UTR		0	0
	hsa-miR-2861	NM_016185	JPT1	1109	1139	1	-38.8	1	0.00115367	0.382	1.99941	2.21329	-5.22671	18	20	18	3UTR		0	0
	hsa-miR-2861	NM_001288610	JPT1	1156	1186	1	-38.8	1	0.00115367	0.382	3.22015	2.45725	-5.22671	18	20	18	3UTR		0	0
	hsa-miR-2861	NM_001172704	GGA3	2602	2622	1	-32.6	1	0.00193255	0.485	3.29308	4.28031	-5.22671	18	20	12	3UTR		0	1
	hsa-miR-2861	NM_014001	GGA3	3461	3481	1	-32.6	1	0.00193255	0.485	3.81001	4.40346	-5.22671	18	20	12	3UTR		0	1
	hsa-miR-2861	NM_138619	GGA3	3560	3580	1	-32.6	1	0.00193255	0.485	4.89136	4.38176	-5.22671	18	20	12	3UTR		0	1
	hsa-miR-2861	NM_018664	BATF3	696	715	1	-28.1	1	2.72024e-05	0.382	0.191939	0.692292	-6.76235	16	19	10	3UTR		0	0
	hsa-miR-2861	NM_001297737	NSL1	7300	7323	1	-29.3	1	7.66194e-08	0.368	0.307913	-0.0767931	-3.93757	17	23	13	3UTR		0	0
	hsa-miR-2861	NM_015471	NSL1	9761	9779	1	-29.2	1	0.000384792	0.412	0.381832	0.149379	-5.18008	17	18	17	3UTR		0	0
	hsa-miR-2861	NM_015471	NSL1	7368	7391	1	-29.3	1	7.66194e-08	0.368	0.275823	0.056045	-3.93757	17	23	13	3UTR		0	0
	hsa-miR-2861	NM_001042549	NSL1	9846	9864	1	-29.2	1	0.000384792	0.412	-0.453311	0.0600941	-5.18008	17	18	17	3UTR		0	0
	hsa-miR-2861	NM_001042549	NSL1	7453	7476	1	-29.3	1	7.66194e-08	0.368	0.223465	0.119677	-3.93757	17	23	13	3UTR		0	0
	hsa-miR-2861	NM_144567	ANGEL2	2821	2840	1	-28.8	1	0.000102617	0.412	-0.336367	1.33576	-9.29912	17	19	13	3UTR		0	0
	hsa-miR-2861	NM_016052	RRP15	3359	3385	1	-28.8	1	0.00128562	0.426	-0.0275719	-0.0250789	-5.18008	17	21	9	3UTR		0	0
	hsa-miR-2861	NM_001286150	BPNT1	1791	1810	1	-25.9	1	0.000684294	0.515	3.73144	4.86537	-11.1366	14	19	5	3UTR		0	0
	hsa-miR-2861	NM_001288581	BROX	1835	1857	1	-25.8	1	0.000106854	0.529	-0.523974	0.094871	-7.7949	16	22	8	3UTR		0	0
	hsa-miR-2861	NM_001288580	BROX	1899	1921	1	-25.8	1	0.000106854	0.529	-0.523974	0.094871	-7.7949	16	22	8	3UTR		0	0
	hsa-miR-2861	XM_017001280	FAM177B	1865	1893	1	-25.8	1	0.00256184	0.5	0	0	-3.93757	17	28	11	3UTR		0	0
	hsa-miR-2861	NM_001243146	NVL	2338	2366	1	-26.1	1	0.00782065	0.412	1.20867	1.5808	-8.05661	16	28	7	3UTR		0	0
	hsa-miR-2861	NM_206840	NVL	2588	2616	1	-26.1	1	0.00782065	0.412	1.20867	1.54511	-8.05661	16	28	7	3UTR		0	0
	hsa-miR-2861	NM_001243147	NVL	2389	2417	1	-26.1	1	0.00782065	0.412	1.83268	2.47615	-8.05661	16	28	7	3UTR		0	0
	hsa-miR-2861	NM_152608	SDE2	2029	2045	1	-26.7	1	0.0255851	0.5	-0.449589	-0.0678723	-6.93679	13	16	6	3UTR		0	0
	hsa-miR-2861	NM_152608	SDE2	2119	2141	1	-25.8	1	0.0220251	0.397	-0.150162	-0.219508	-7.38222	16	22	7	3UTR		0	0
	hsa-miR-2861	XM_017001852	COQ8A	2218	2235	1	-30.4	1	4.14618e-05	0.294	0	0	-11.6528	15	17	9	3UTR		0	0
	hsa-miR-2861	NM_001024227	ARF1	1537	1559	1	-29.7	1	3.27494e-06	0.324	-0.292448	-0.0746778	-6.25121	16	22	7	3UTR		0	0
	hsa-miR-2861	XM_017001419	TRIM17	2248	2271	1	-33.6	1	0.00016592	0.324	0	0	-5.41313	17	23	9	3UTR		0	0
	hsa-miR-2861	NM_001300889	TRIM67	7616	7638	1	-30.6	1	7.97143e-07	0.338	-0.0575375	-0.0309655	-5.52986	17	22	10	3UTR		0	0
	hsa-miR-2861	NM_001256615	LOC149373	983	1002	1	-28.5	1	0.00202171	0.441	0.0691238	-0.24954	-6.25121	18	19	18	3UTR		0	0
	hsa-miR-2861	NM_001256615	LOC149373	433	456	1	-25.5	1	0.00543128	0.426	0.0329341	-0.104893	-5.48126	17	23	7	3UTR		0	0
	hsa-miR-2861	NM_001300830	C1orf131	1087	1121	1	-25.3	1	0.00840644	0.471	1.10437	0.392949	-4.65016	16	21	10	3UTR		0	1
	hsa-miR-2861	NM_152379	C1orf131	1090	1124	1	-25.3	1	0.00840644	0.471	1.10437	0.392949	-4.65016	16	21	10	3UTR		0	1
	hsa-miR-2861	NM_001037277	GGPS1	2125	2145	1	-27.2	1	0.23141	0.5	0.127334	0.0818654	-11.2001	16	20	8	3UTR		0	0
	hsa-miR-2861	NM_152490	B3GALNT2	3950	3968	1	-35.4	1	0.00101008	0.382	2.71678	3.41044	-6.72377	17	18	17	3UTR		0	0
	hsa-miR-2861	NM_201545	LGALS8	3385	3408	1	-26.3	1	3.40644e-05	0.412	-0.159778	-0.274074	-7.28438	17	23	7	3UTR		0	0
	hsa-miR-2861	XM_017001275	LGALS8	1329	1348	1	-26.7	1	1.06284e-06	0.471	0	0	-7.54034	17	19	11	3UTR		0	0
	hsa-miR-2861	NM_022469	GREM2	980	1000	1	-31.1	1	0.000167774	0.382	2.88144	3.04952	-6.03692	17	20	12	3UTR		0	0
	hsa-miR-2861	NM_022469	GREM2	839	859	1	-30.3	1	0.0176843	0.206	0.355516	-0.14058	-8.23906	16	20	11	3UTR		0	0
	hsa-miR-2861	NM_003679	KMO	2634	2652	1	-28.3	1	0.0102162	0.471	0.190632	0.210977	-9.29912	17	18	17	3UTR		0	0
	hsa-miR-2861	NM_003679	KMO	2678	2695	1	-27.3	1	0.00047321	0.5	0.575668	0.148657	-8.14541	15	17	13	3UTR		0	0
	hsa-miR-2861	NM_001143943	EFCAB2	1903	1931	1	-28	1	0.00867416	0.471	-0.0230893	0.0455738	-4.957	17	28	8	3UTR		0	0
	hsa-miR-2861	NM_001297568	ZNF124	2123	2141	1	-27.3	1	0.0292269	0.412	-0.262527	-0.202571	-9.29912	17	18	17	3UTR		0	0
	hsa-miR-2861	NM_001281834	GCSAML	1900	1935	1	-24	1	0.35581	0.588	0.229634	0.11668	-9.95757	17	35	9	3UTR		0	0
	hsa-miR-2861	NM_001281834	GCSAML	1774	1789	1	-23.1	1	0.000986261	0.5	-0.11063	0.0319651	-6.93496	13	15	11	3UTR		0	0
	hsa-miR-2861	NM_001281835	GCSAML	1784	1819	1	-24	1	0.35581	0.588	0.229634	0.11668	-9.95757	17	35	9	3UTR		0	0
	hsa-miR-2861	NM_001281853	GCSAML	1753	1788	1	-24	1	0.35581	0.588	0.162984	0.0930023	-9.95757	17	35	9	3UTR		0	0
	hsa-miR-2861	NM_001281853	GCSAML	1627	1642	1	-23.1	1	0.000986261	0.5	0.165991	0.0724809	-6.93496	13	15	11	3UTR		0	0
	hsa-miR-2861	NM_001281836	GCSAML	1668	1703	1	-24	1	0.35581	0.588	0.229634	0.11668	-9.95757	17	35	9	3UTR		0	0
	hsa-miR-2861	NM_001281836	GCSAML	1542	1557	1	-23.1	1	0.000986261	0.5	-0.11063	0.0319651	-6.93496	13	15	11	3UTR		0	0
	hsa-miR-2861	NM_001281838	GCSAML	1608	1643	1	-24	1	0.35581	0.588	0.229634	0.11668	-9.95757	17	35	9	3UTR		0	0
	hsa-miR-2861	NM_001281838	GCSAML	1482	1497	1	-23.1	1	0.000986261	0.5	-0.11063	0.0319651	-6.93496	13	15	11	3UTR		0	0
	hsa-miR-2861	NM_198074	OR2C3	1895	1914	1	-32.7	1	7.31849e-09	0.221	-1.64322	-0.608623	-7.10805	17	19	12	3UTR		0	0
	hsa-miR-2861	NM_198074	OR2C3	2008	2042	1	-29.8	1	1.77047e-06	0.265	2.1456	0.0834799	-5.10125	18	34	11	3UTR		0	0
	hsa-miR-2861	NM_145278	GCSAML	1553	1588	1	-24	1	0.35581	0.588	0.0489784	0.0230202	-9.95757	17	35	9	3UTR		0	0
	hsa-miR-2861	XM_011544178	OR2T8	2737	2772	1	-27.1	1	0.0148351	0.529	0	0	-5.03583	15	29	11	3UTR		0	0
	hsa-miR-2861	NM_006408	AGR2	728	755	1	-25.8	1	1.26534e-05	0.559	-0.279236	-0.152656	-5.22671	18	27	12	3UTR		0	0
	hsa-miR-2861	NM_001163942	ABCB5	1777	1795	1	-32	1	0.000331509	0.412	-0.756192	-0.261503	-6.72377	17	18	17	3UTR		0	0
	hsa-miR-2861	NM_003112	SP4	4107	4125	1	-29.8	1	0.000229243	0.412	-0.357354	1.11879	-6.72377	17	18	17	3UTR		0	0
	hsa-miR-2861	NM_001326542	SP4	4102	4120	1	-29.8	1	0.000229243	0.412	-0.357354	1.11879	-6.72377	17	18	17	3UTR		0	0
	hsa-miR-2861	XM_005249775	MPP6	3410	3430	1	-23.5	1	1.00464e-06	0.588	0	0	-8.84192	17	20	8	3UTR		0	0
	hsa-miR-2861	NM_015550	OSBPL3	5768	5787	1	-32.1	1	0.0127366	0.412	1.69294	2.3167	-6.46921	16	19	11	3UTR		0	0
	hsa-miR-2861	NM_145322	OSBPL3	5216	5259	1	-32.6	1	0.0127366	0.412	3.53207	3.73005	-6.46921	16	20	11	3UTR		0	0
	hsa-miR-2861	NM_145320	OSBPL3	5324	5367	1	-32.6	1	0.0127366	0.412	3.53207	3.73005	-6.46921	16	20	11	3UTR		0	0
	hsa-miR-2861	NM_145321	OSBPL3	5309	5352	1	-32.6	1	0.0127366	0.412	1.9583	4.05698	-6.46921	16	20	11	3UTR		0	0
	hsa-miR-2861	NM_018947	CYCS	3115	3147	1	-28	1	0.00108109	0.426	0.0319022	0.0710726	-3.79332	18	32	11	3UTR	MIRT629110	0	0
	hsa-miR-2861	NM_001199837	SNX10	1152	1169	1	-19.4	1	0.00130516	0.544	-0.0417638	0.334043	-9.34736	13	17	7	3UTR		0	0
	hsa-miR-2861	NM_001199838	SNX10	1051	1068	1	-19.4	1	0.00130516	0.544	-0.0417638	0.334043	-9.34736	13	17	7	3UTR		0	0
	hsa-miR-2861	NM_017946	FKBP14	2959	2979	1	-24.3	1	0.00112283	0.618	0.34376	-0.461398	-10.5665	15	20	7	3UTR		0	0
	hsa-miR-2861	XM_005249669	AVL9	3229	3247	1	-28.3	1	0.0150991	0.412	0	0	-9.29912	17	18	17	3UTR		0	0
	hsa-miR-2861	XM_011515227	AVL9	3111	3129	1	-28.3	1	0.0150991	0.412	0	0	-9.29912	17	18	17	3UTR		0	0
	hsa-miR-2861	NM_001284343	FKBP9	2267	2285	1	-27.7	1	1.78853e-08	0.471	0.421038	-0.104678	-12.2551	13	18	10	3UTR		0	0
	hsa-miR-2861	XM_011515572	STARD3NL	1015	1033	1	-27.8	1	9.6169e-05	0.662	0	0	-5.48126	17	18	17	3UTR		0	0
	hsa-miR-2861	XM_017012416	COA1	2128	2152	1	-26.2	1	0.000966681	0.544	0	0	-6.25121	18	24	13	3UTR		0	0
	hsa-miR-2861	XM_017012416	COA1	1107	1141	1	-25.5	1	0.0154066	0.588	0	0	-6.9696	17	34	9	3UTR		0	0
	hsa-miR-2861	NM_001354800	GCK	2062	2099	1	-30	1	2.69863e-06	0.382	0	0	-4.957	17	37	9	3UTR		0	0
	hsa-miR-2861	XM_005249759	OGDH	3585	3615	1	-28.7	1	4.05553e-05	0.471	0	0	-3.93757	19	30	8	3UTR		0	0
	hsa-miR-2861	XM_024446783	OGDH	2816	2846	1	-28.7	1	4.05553e-05	0.471	0	0	-3.93757	19	30	8	3UTR		0	0
	hsa-miR-2861	NM_001287492	FIGNL1	7304	7337	1	-38.4	1	1.13603e-05	0.441	-0.00173045	-0.0412667	-3.93757	19	24	13	3UTR		0	0
	hsa-miR-2861	XM_011515470	FIGNL1	6852	6885	1	-38.4	1	1.13603e-05	0.441	0	0	-3.93757	19	24	13	3UTR		0	0
	hsa-miR-2861	NM_032121	MAGT1	2640	2657	1	-24.7	1	0.000156495	0.5	0	0	-9.46477	13	17	7	3UTR		0	0
	hsa-miR-2861	NM_001282186	CYSLTR1	2084	2117	1	-28.8	1	0.000338482	0.559	0	0	-5.18008	18	23	9	3UTR		0	0
	hsa-miR-2861	NM_006639	CYSLTR1	2171	2204	1	-28.8	1	0.000338482	0.559	0	0	-5.18008	18	23	9	3UTR		0	0
	hsa-miR-2861	NM_030763	HMGN5	2036	2062	1	-24	1	0.00508968	0.5	0	0	-6.73762	16	26	8	3UTR		0	0
	hsa-miR-2861	NM_198450	APOOL	2531	2555	1	-26.9	1	0.07571	0.529	0	0	-9.69585	15	24	7	3UTR		0	0
	hsa-miR-2861	NM_000390	CHM	3958	3984	1	-25.6	1	0.186232	0.412	0	0	-11.4034	16	21	7	3UTR		0	0
	hsa-miR-2861	NM_001168361	PCDH11X	3396	3424	1	-29	1	0.00158218	0.412	0	0	-5.18008	18	28	8	3UTR		0	0
	hsa-miR-2861	NM_001171111	FAM133A	2256	2274	1	-21.9	1	0.00102844	0.529	0	0	-12.2603	14	18	6	3UTR		0	0
	hsa-miR-2861	NM_173698	FAM133A	2325	2343	1	-21.9	1	0.00102844	0.529	0	0	-12.2603	14	18	6	3UTR		0	0
	hsa-miR-2861	NM_001278743	TSPAN6	3640	3660	1	-23.8	1	0.000143439	0.574	0	0	-8.97242	16	20	11	3UTR		0	0
	hsa-miR-2861	NM_001278742	TSPAN6	3616	3636	1	-23.8	1	0.000143439	0.574	0	0	-8.97242	16	20	11	3UTR		0	0
	hsa-miR-2861	NM_003270	TSPAN6	3662	3682	1	-23.8	1	0.000143439	0.574	0	0	-8.97242	16	20	11	3UTR		0	0
	hsa-miR-2861	NM_014467	SRPX2	2117	2138	1	-26.3	1	3.94646e-06	0.471	0	0	-9.81601	15	21	10	3UTR		0	0
	hsa-miR-2861	NM_001199973	RPL36A-HNRNPH2	1117	1135	1	-29	1	6.31424e-05	0.368	0	0	-8.35464	15	18	10	3UTR		0	0
	hsa-miR-2861	NM_001199974	RPL36A-HNRNPH2	994	1012	1	-29	1	6.31424e-05	0.368	0	0	-8.35464	15	18	10	3UTR		0	0
	hsa-miR-2861	NM_001006938	TCEAL6	811	843	1	-28.4	1	0.00905116	0.559	0	0	-5.08246	17	32	9	3UTR		0	0
	hsa-miR-2861	NM_001142524	BHLHB9	3268	3286	1	-24.1	1	0.000845845	0.618	0	0	-8.31989	16	18	14	3UTR		0	0
	hsa-miR-2861	NM_030639	BHLHB9	3169	3187	1	-24.1	1	0.000845845	0.618	0	0	-8.31989	16	18	14	3UTR		0	0
	hsa-miR-2861	NM_001142529	BHLHB9	3217	3235	1	-24.1	1	0.000845845	0.618	0	0	-8.31989	16	18	14	3UTR		0	0
	hsa-miR-2861	NM_001142530	BHLHB9	3122	3140	1	-24.1	1	0.000845845	0.618	0	0	-8.31989	16	18	14	3UTR		0	0
	hsa-miR-2861	NM_016370	RAB9B	3159	3207	1	-31.9	1	0.000228173	0.574	0	0	-3.93757	18	23	7	3UTR		0	0
	hsa-miR-2861	NM_001002916	H2BFWT	671	701	1	-30.5	1	0.000337531	0.471	0	0	-3.93757	19	30	10	3UTR		0	0
	hsa-miR-2861	NM_152423	MUM1L1	3736	3783	1	-23.1	1	0.0244279	0.588	0	0	-4.65016	17	25	6	3UTR		0	0
	hsa-miR-2861	NM_001171020	MUM1L1	3600	3647	1	-23.1	1	0.0244279	0.588	0	0	-4.65016	17	25	6	3UTR		0	0
	hsa-miR-2861	XM_005262077	MUM1L1	3517	3564	1	-23.1	1	0.0244279	0.588	0	0	-4.65016	17	25	6	3UTR		0	0
	hsa-miR-2861	NM_001171080	RBM41	4411	4431	1	-23.2	1	3.00961e-05	0.632	0	0	-11.4765	15	20	6	3UTR		0	0
	hsa-miR-2861	NM_173494	PIH1D3	891	907	1	-20.5	1	1.62328e-05	0.574	0	0	-9.46477	12	16	7	3UTR		0	0
	hsa-miR-2861	NM_001170553	VSIG1	2042	2061	1	-26.8	1	0.00790554	0.471	0	0	-10.974	13	19	6	3UTR		0	0
	hsa-miR-2861	NM_182607	VSIG1	1934	1953	1	-26.8	1	0.00790554	0.471	0	0	-10.974	13	19	6	3UTR		0	0
	hsa-miR-2861	NM_170750	PSMD10	1153	1168	1	-24.6	1	0.00363065	0.632	0	0	-6.09222	14	15	14	3UTR		0	0
	hsa-miR-2861	NM_170750	PSMD10	606	626	1	-24.1	1	8.74153e-05	0.574	0	0	-5.52986	15	20	8	3UTR		0	0
	hsa-miR-2861	NM_002814	PSMD10	1232	1247	1	-24.6	1	0.00363065	0.632	0	0	-6.09222	14	15	14	3UTR		0	0
	hsa-miR-2861	XM_005262205	TMEM164	3034	3054	1	-28.5	1	0.00662907	0.515	0	0	-11.1212	16	20	13	3UTR		0	0
	hsa-miR-2861	NM_032227	TMEM164	3008	3028	1	-28.5	1	0.00662907	0.515	0	0	-11.1212	16	20	13	3UTR		0	0
	hsa-miR-2861	NM_014289	CAPN6	2165	2185	1	-27.5	1	0.0017862	0.588	0	0	-8.14122	17	20	11	3UTR		0	0
	hsa-miR-2861	NM_014289	CAPN6	3098	3118	1	-26.1	1	0.0391664	0.559	0	0	-5.48126	16	20	10	3UTR		0	0
	hsa-miR-2861	NM_178153	DCX	6357	6375	1	-29.8	1	0.00129763	0.456	0	0	-6.72377	17	18	17	3UTR		0	0
	hsa-miR-2861	NM_178153	DCX	4373	4393	1	-26.6	1	2.26736e-05	0.574	0	0	-6.46921	17	20	9	3UTR		0	0
	hsa-miR-2861	NM_178152	DCX	6372	6390	1	-29.8	1	0.00129763	0.456	0	0	-6.72377	17	18	17	3UTR		0	0
	hsa-miR-2861	NM_178152	DCX	4388	4408	1	-26.6	1	2.26736e-05	0.574	0	0	-6.46921	17	20	9	3UTR		0	0
	hsa-miR-2861	NM_001195553	DCX	6375	6393	1	-29.8	1	0.00129763	0.456	0	0	-6.72377	17	18	17	3UTR		0	0
	hsa-miR-2861	NM_001195553	DCX	4391	4411	1	-26.6	1	2.26736e-05	0.574	0	0	-6.46921	17	20	9	3UTR		0	0
	hsa-miR-2861	NM_178151	DCX	6484	6502	1	-29.8	1	0.00129763	0.456	0	0	-6.72377	17	18	17	3UTR		0	0
	hsa-miR-2861	NM_178151	DCX	4500	4520	1	-26.6	1	2.26736e-05	0.574	0	0	-6.46921	17	20	9	3UTR		0	0
	hsa-miR-2861	NM_001195576	TRPC5OS	1225	1249	1	-22.2	1	0.00405735	0.603	0	0	-5.22671	18	24	6	3UTR		0	0
	hsa-miR-2861	NM_001195578	TRPC5OS	1160	1184	1	-22.2	1	0.00405735	0.603	0	0	-5.22671	18	24	6	3UTR		0	0
	hsa-miR-2861	NM_001195577	TRPC5OS	1206	1230	1	-22.2	1	0.00405735	0.603	0	0	-5.22671	18	24	6	3UTR		0	0
	hsa-miR-2861	NM_016383	LUZP4	1283	1329	1	-24.7	1	5.84174e-05	0.5	0	0	-5.22671	18	46	8	3UTR		0	0
	hsa-miR-2861	NM_001136025	PLS3	2049	2067	1	-21.9	1	0.000134503	0.544	0	0	-7.45021	13	18	6	3UTR		0	0
	hsa-miR-2861	NM_007231	SLC6A14	3913	3931	1	-24.8	1	0.00145077	0.471	0	0	-6.72377	17	18	17	3UTR		0	0
	hsa-miR-2861	NM_001560	IL13RA1	2927	2947	1	-27.2	1	1.80779e-05	0.529	0	0	-4.79441	16	20	6	3UTR		0	0
	hsa-miR-2861	NM_020721	KIAA1210	5418	5436	1	-30.1	1	0.0301489	0.397	0	0	-9.29912	17	18	17	3UTR		0	0
	hsa-miR-2861	NM_001142447	ATP1B4	2282	2299	1	-27.1	1	0.00560972	0.515	0	0	-6.24613	15	17	10	3UTR		0	0
	hsa-miR-2861	NM_012069	ATP1B4	2270	2287	1	-27.1	1	0.00560972	0.515	0	0	-6.24613	15	17	10	3UTR		0	0
	hsa-miR-2861	NM_000828	GRIA3	4113	4130	1	-26.9	1	0.00259922	0.471	0	0	-14.326	15	17	8	3UTR		0	0
	hsa-miR-2861	NM_007325	GRIA3	4113	4130	1	-26.9	1	0.00259922	0.471	0	0	-14.326	15	17	8	3UTR		0	0
	hsa-miR-2861	NM_001204401	XIAP	7460	7478	1	-27.4	1	0.000576368	0.456	0	0	-6.72377	17	18	17	3UTR		0	0
	hsa-miR-2861	NM_001167	XIAP	7493	7511	1	-27.4	1	0.000576368	0.456	0	0	-6.72377	17	18	17	3UTR		0	0
	hsa-miR-2861	NM_178471	GPR119	1134	1155	1	-26.4	1	0.0022151	0.441	0	0	-5.18008	17	21	10	3UTR		0	0
	hsa-miR-2861	NM_205833	IGSF1	1051	1068	1	-28.8	1	8.01389e-05	0.515	0	0	-7.77339	14	17	7	3UTR		0	0
	hsa-miR-2861	NM_001170963	IGSF1	875	892	1	-28.8	1	8.01389e-05	0.515	0	0	-7.77339	14	17	7	3UTR		0	0
	hsa-miR-2861	NM_001170704	MBNL3	5450	5472	1	-32.5	1	0.00154117	0.544	0	0	-3.93757	19	22	10	3UTR		0	0
	hsa-miR-2861	NM_133486	MBNL3	5382	5404	1	-32.5	1	0.00154117	0.544	0	0	-3.93757	19	22	10	3UTR		0	0
	hsa-miR-2861	NM_018388	MBNL3	5413	5435	1	-32.5	1	0.00154117	0.544	0	0	-3.93757	19	22	10	3UTR		0	0
	hsa-miR-2861	NM_001170703	MBNL3	5183	5205	1	-32.5	1	0.00154117	0.544	0	0	-3.93757	19	22	10	3UTR		0	0
	hsa-miR-2861	NM_001170702	MBNL3	5214	5236	1	-32.5	1	0.00154117	0.544	0	0	-3.93757	19	22	10	3UTR		0	0
	hsa-miR-2861	NM_001170701	MBNL3	5250	5272	1	-32.5	1	0.00154117	0.544	0	0	-3.93757	19	22	10	3UTR		0	0
	hsa-miR-2861	XM_024452402	MBNL3	6189	6211	1	-32.5	1	0.00154117	0.544	0	0	-3.93757	19	22	10	3UTR		0	0
	hsa-miR-2861	NM_001145811	SOX6	6284	6312	1	-26.7	1	0.025065	0.662	3.68328	3.77302	-4.90607	16	28	11	3UTR		0	0
	hsa-miR-2861	NM_001145819	SOX6	6246	6274	1	-26.7	1	0.025065	0.662	4.82429	4.05507	-4.90607	16	28	11	3UTR		0	0
	hsa-miR-2861	NM_001202439	NCR3LG1	2667	2690	1	-25.9	1	2.38145e-05	0.5	0.000939	0.0919623	-4.90607	17	23	10	3UTR		0	0
	hsa-miR-2861	NM_001166290	KCNJ11	1480	1499	1	-32.7	1	8.54001e-06	0.412	0.97042	0.714049	-6.76235	17	19	10	3UTR		0	0
	hsa-miR-2861	NM_001297764	USH1C	2094	2133	1	-28	1	0.00185935	0.574	0.0915319	0.405839	-3.93757	19	39	9	3UTR		0	0
	hsa-miR-2861	NM_005709	USH1C	2151	2190	1	-28	1	0.00185935	0.574	0.0915319	0.405839	-3.93757	19	39	9	3UTR		0	0
	hsa-miR-2861	NM_001127380	SAA2	1676	1699	1	-22.3	1	6.37574e-05	0.647	0.0203703	0.224636	-8.53035	16	23	6	3UTR		0	0
	hsa-miR-2861	NM_001261385	UEVLD	2870	2893	1	-22.7	1	0.000999314	0.426	2.31944	1.88067	-7.23797	16	23	7	3UTR		0	0
	hsa-miR-2861	NM_001098523	HTATIP2	593	611	1	-23.3	1	0.00149557	0.574	0.527978	-0.0113676	-11.3983	13	18	8	3UTR		0	0
	hsa-miR-2861	NM_213599	ANO5	3249	3271	1	-26.5	1	0.00321808	0.544	-0.0327871	0.325224	-3.93757	19	22	9	3UTR		0	0
	hsa-miR-2861	NM_178498	SLC5A12	2692	2741	1	-30.2	1	0.0185141	0.515	0.322933	-0.00435	-4.17062	17	20	15	3UTR		0	0
	hsa-miR-2861	NM_018362	LIN7C	4018	4043	1	-29.5	1	0.000867591	0.397	0.871473	1.7035	-6.72377	17	19	17	3UTR		0	0
	hsa-miR-2861	NM_001145399	MPPED2	2064	2089	1	-33.3	1	0.0128278	0.338	-0.102857	0.0743336	-5.22671	18	25	8	3UTR		0	0
	hsa-miR-2861	NM_020869	DCDC1	3262	3303	1	-30.1	1	1.99863e-06	0.485	1.35906	1.22822	-8.05148	17	20	10	3UTR		0	0
	hsa-miR-2861	XM_017017307	IMMP1L	458	497	1	-28	1	9.15078e-06	0.397	0	0	-6.9638	15	21	5	3UTR		0	0
	hsa-miR-2861	XM_011520207	TCP11L1	4716	4735	1	-28.4	1	8.69511e-05	0.412	0	0	-5.18008	17	19	15	3UTR		0	0
	hsa-miR-2861	NM_000611	CD59	2784	2804	1	-33.4	1	4.78418e-05	0.441	-0.191535	0.0328539	-3.79332	18	20	13	3UTR		0	0
	hsa-miR-2861	NM_000611	CD59	6937	6957	1	-33.4	1	4.78418e-05	0.441	-0.316613	-0.362908	-3.79332	18	20	13	3UTR		0	0
	hsa-miR-2861	NM_203329	CD59	2900	2920	1	-33.4	1	4.78418e-05	0.441	-0.11701	-0.33085	-3.79332	18	20	13	3UTR		0	0
	hsa-miR-2861	NM_203330	CD59	2945	2965	1	-33.4	1	4.78418e-05	0.441	-0.258849	-0.202955	-3.79332	18	20	13	3UTR		0	0
	hsa-miR-2861	NM_203330	CD59	7098	7118	1	-33.4	1	4.78418e-05	0.441	-0.0576855	-0.0235856	-3.79332	18	20	13	3UTR		0	0
	hsa-miR-2861	NM_001127227	CD59	2722	2742	1	-33.4	1	4.78418e-05	0.441	0.17869	0.0145828	-3.79332	18	20	13	3UTR		0	0
	hsa-miR-2861	NM_001127226	CD59	2778	2798	1	-33.4	1	4.78418e-05	0.441	0.0104059	0.11907	-3.79332	18	20	13	3UTR		0	0
	hsa-miR-2861	NM_001127226	CD59	6931	6951	1	-33.4	1	4.78418e-05	0.441	-0.381345	-0.482604	-3.79332	18	20	13	3UTR		0	0
	hsa-miR-2861	NM_001127223	CD59	2950	2970	1	-33.4	1	4.78418e-05	0.441	-0.244425	-0.213232	-3.79332	18	20	13	3UTR		0	0
	hsa-miR-2861	NM_001422	ELF5	1483	1501	1	-26.2	1	0.0210079	0.471	3.83426	3.88876	-6.72377	16	18	14	3UTR		0	0
	hsa-miR-2861	NM_001243081	ELF5	1381	1399	1	-26.2	1	0.0210079	0.471	0.711971	0.685182	-6.72377	16	18	14	3UTR		0	0
	hsa-miR-2861	NM_198381	ELF5	1615	1633	1	-26.2	1	0.0210079	0.471	4.17475	4.20749	-6.72377	16	18	14	3UTR		0	0
	hsa-miR-2861	NM_145803	TRAF6	4922	4940	1	-30.1	1	0.0675013	0.412	-0.69017	-0.34188	-9.29912	17	18	17	3UTR		0	0
	hsa-miR-2861	NM_001127457	CRY2	2973	2995	1	-29.2	1	0.000485195	0.471	-0.0530162	0.332819	-3.79332	17	22	10	3UTR		0	0
	hsa-miR-2861	NM_001127457	CRY2	2314	2332	1	-28.7	1	1.87517e-06	0.456	-0.001958	0.111154	-8.52688	15	18	9	3UTR		0	0
	hsa-miR-2861	NM_021117	CRY2	3109	3131	1	-29.2	1	0.000485195	0.471	1.3905	0.306896	-3.79332	17	22	10	3UTR		0	0
	hsa-miR-2861	NM_016621	PHF21A	4771	4792	1	-33.6	1	1.27547e-05	0.382	2.28846	3.52255	-5.18008	18	21	16	3UTR		0	1
	hsa-miR-2861	NM_001130102	NR1H3	1673	1720	1	-32.5	1	7.08537e-05	0.537	0.926376	0.621878	-3.93757	19	47	7	3UTR		0	0
	hsa-miR-2861	NM_152264	SLC39A13	2262	2286	1	-32	1	9.48965e-06	0.353	0.217539	0.609754	-3.79332	17	24	9	3UTR		0	0
	hsa-miR-2861	NM_001128225	SLC39A13	2262	2286	1	-32	1	9.48965e-06	0.353	0.549634	0.432702	-3.79332	17	24	9	3UTR		0	0
	hsa-miR-2861	NM_001330245	SLC39A13	2232	2256	1	-32	1	9.48965e-06	0.353	0.217539	0.609754	-3.79332	17	24	9	3UTR		0	0
	hsa-miR-2861	XM_006718385	SLC39A13	2034	2058	1	-32	1	9.48965e-06	0.353	0	0	-3.79332	17	24	9	3UTR		0	0
	hsa-miR-2861	NM_006560	CELF1	2467	2493	1	-28.7	1	0.118394	0.426	3.07616	3.37476	-8.62473	16	26	11	3UTR		0	0
	hsa-miR-2861	NM_001172639	CELF1	4347	4370	1	-27.8	1	0.000301187	0.456	1.58421	2.25341	-8.06785	16	23	9	3UTR		0	0
	hsa-miR-2861	NM_198700	CELF1	2317	2341	1	-29.6	1	0.000135097	0.515	1.2273	1.6962	-5.52986	17	24	7	3UTR		0	0
	hsa-miR-2861	NM_001172640	CELF1	5343	5367	1	-29.6	1	0.000135097	0.515	0.160389	0.0767209	-5.52986	17	24	7	3UTR		0	0
	hsa-miR-2861	NM_001172640	CELF1	5438	5464	1	-28.7	1	0.118394	0.426	0.417375	0.258009	-8.62473	16	26	11	3UTR		0	0
	hsa-miR-2861	NM_001172640	CELF1	4595	4618	1	-27.8	1	0.000301187	0.456	2.06877	1.36343	-8.06785	16	23	9	3UTR		0	0
	hsa-miR-2861	NM_001025596	CELF1	2230	2256	1	-28.7	1	0.118394	0.426	0.035426	1.63432	-8.62473	16	26	11	3UTR		0	0
	hsa-miR-2861	NM_018095	KBTBD4	1707	1742	1	-25.2	1	0.00835391	0.559	4.8522	4.85901	-5.18008	17	35	9	3UTR		0	0
	hsa-miR-2861	NM_002989	CCL21	694	717	1	-32.2	1	0.000173521	0.338	1.43684	0.964665	-6.6181	17	23	9	3UTR		0	0
	hsa-miR-2861	NM_015297	PHF24	4794	4827	1	-33.8	1	1.51424e-06	0.353	0.181337	0.165776	-3.79332	16	22	9	3UTR		0	0
	hsa-miR-2861	NM_001349724	DNAJB5	1822	1838	1	-29.5	1	0.0444786	0.485	0.737473	1.10943	-5.03583	14	16	8	3UTR		0	0
	hsa-miR-2861	NM_001135004	DNAJB5	1854	1870	1	-29.5	1	0.0444786	0.485	0.00423037	0.517501	-5.03583	14	16	8	3UTR		0	0
	hsa-miR-2861	NM_012266	DNAJB5	1709	1725	1	-29.5	1	0.0444786	0.485	0.737473	1.10943	-5.03583	14	16	8	3UTR		0	0
	hsa-miR-2861	NM_001135005	DNAJB5	2061	2077	1	-29.5	1	0.0444786	0.485	0.190875	0.494837	-5.03583	14	16	8	3UTR		0	0
	hsa-miR-2861	NM_001044264	MSMP	603	627	1	-23.1	1	0.0378258	0.485	0.11899	0.403031	-9.76964	16	24	5	3UTR		0	0
	hsa-miR-2861	NM_194330	RNF38	3304	3329	1	-27.4	1	0.0036599	0.515	4.23727	3.73401	-8.05661	15	17	15	3UTR		0	0
	hsa-miR-2861	NM_194328	RNF38	3582	3598	1	-26.7	1	0.0036599	0.515	4.28436	4.8936	-8.05661	15	16	15	3UTR		0	0
	hsa-miR-2861	NM_194329	RNF38	3256	3281	1	-27.4	1	0.0036599	0.515	4.11092	4.44755	-8.05661	15	17	15	3UTR		0	0
	hsa-miR-2861	NM_004817	TJP2	3917	3960	1	-31.8	1	2.62097e-05	0.412	1.48537	0.933988	-5.22671	17	21	13	3UTR		0	0
	hsa-miR-2861	NM_201629	TJP2	3476	3519	1	-31.8	1	2.62097e-05	0.412	-0.0626741	0.664461	-5.22671	17	21	13	3UTR		0	0
	hsa-miR-2861	NM_001099666	PTAR1	5649	5692	1	-30.7	1	0.000192578	0.559	0.545517	0.230963	-3.93757	16	23	10	3UTR		0	0
	hsa-miR-2861	NM_206948	TRPM3	1051	1066	1	-23.2	1	8.73065e-05	0.5	2.59588	4.8872	-7.00542	12	15	9	3UTR		0	0
	hsa-miR-2861	NM_001007470	TRPM3	1126	1141	1	-23.2	1	8.73065e-05	0.5	2.59588	4.8872	-7.00542	12	15	9	3UTR		0	0
	hsa-miR-2861	NM_001242507	GDA	2413	2430	1	-25.9	1	0.00329034	0.559	-0.0307173	-0.215656	-3.79332	15	17	10	3UTR		0	0
	hsa-miR-2861	XM_017014800	PCSK5	5167	5184	1	-30.7	1	9.54139e-05	0.426	0	0	-5.41313	15	17	14	3UTR		0	0
	hsa-miR-2861	NM_001330680	PRUNE2	3135	3156	1	-27.6	1	0.00954809	0.382	0.781245	0.683794	-6.98341	16	21	6	3UTR		0	0
	hsa-miR-2861	NM_024945	RMI1	2713	2732	1	-28.5	1	0.000780409	0.574	0.484086	0.265368	-3.93757	16	19	10	3UTR		0	0
	hsa-miR-2861	NM_024635	NAA35	2362	2394	1	-28.6	1	0.0234285	0.485	0.413198	0.725787	-5.91553	15	19	9	3UTR		0	0
	hsa-miR-2861	NM_006717	SPIN1	2244	2266	1	-26.7	1	0.00478716	0.5	0.930932	0.756496	-6.72377	17	22	11	3UTR		0	0
	hsa-miR-2861	NM_005014	OMD	2434	2450	1	-20	1	0.0247258	0.75	1.3002	1.61306	-10.3654	12	16	7	3UTR		0	0
	hsa-miR-2861	NM_001286971	CENPP	1681	1700	1	-26.5	1	0.00639364	0.426	-0.0723707	-0.498607	-9.15487	16	19	10	3UTR		0	0
	hsa-miR-2861	NM_004148	NINJ1	1250	1274	1	-31.9	1	0.000115901	0.645	0	0	-3.93757	17	24	11	3UTR		0	0
	hsa-miR-2861	NM_004148	NINJ1	970	989	1	-28.9	1	3.79745e-05	0.294	1.94428	3.43457	-9.08403	16	19	6	3UTR		0	0
	hsa-miR-2861	NM_001243743	FANCC	3654	3698	1	-34.6	1	0.00113746	0.353	2.07448	1.79899	-5.22671	17	20	15	3UTR		0	0
	hsa-miR-2861	NM_080704	TRPV1	3342	3360	1	-32	1	0.000199845	0.397	2.10238	3.02331	-6.72377	17	18	17	3UTR		0	0
	hsa-miR-2861	NM_018727	TRPV1	3225	3243	1	-32	1	0.000199845	0.397	4.24338	3.99236	-6.72377	17	18	17	3UTR		0	0
	hsa-miR-2861	NM_080706	TRPV1	3594	3612	1	-32	1	0.000199845	0.397	1.14187	0.653096	-6.72377	17	18	17	3UTR		0	0
	hsa-miR-2861	XM_017024254	CTNS	1694	1711	1	-28.9	1	6.30371e-05	0.368	0	0	-8.3038	14	17	5	3UTR		0	0
	hsa-miR-2861	NM_014604	TAX1BP3	591	628	1	-39.2	1	9.79444e-06	0.368	0.104484	0.0780278	-4.79441	18	21	13	3UTR		0	0
	hsa-miR-2861	NM_001114118	NCBP3	2490	2511	1	-27.6	1	0.000187304	0.456	0.480421	-0.348194	-9.07598	17	21	8	3UTR		0	0
	hsa-miR-2861	NM_182538	SPNS3	1805	1849	1	-32.7	1	3.711e-07	0.382	-0.342709	0.191982	-4.17062	18	21	15	3UTR		0	0
	hsa-miR-2861	NM_004311	ARL3	1875	1896	1	-29.2	1	6.08157e-07	0.412	0.930196	0.295011	-3.93757	17	21	12	3UTR		0	0
	hsa-miR-2861	NM_000102	CYP17A1	1718	1740	1	-31.5	1	0.000947572	0.456	0.248311	0.314302	-5.18008	18	22	12	3UTR		0	0
	hsa-miR-2861	NM_020682	AS3MT	2001	2019	1	-31.6	1	0.000861931	0.412	-0.17242	0.128481	-6.72377	17	18	17	3UTR		0	0
	hsa-miR-2861	NM_014631	SH3PXD2A	7747	7768	1	-32.9	1	1.08607e-06	0.338	0.0785509	1.47535	-5.18008	16	21	9	3UTR		0	0
	hsa-miR-2861	NM_001243783	BBIP1	1273	1291	1	-32	1	0.000745703	0.412	0.308698	0.277127	-6.72377	17	18	17	3UTR		0	0
	hsa-miR-2861	NM_001195307	BBIP1	1291	1309	1	-32	1	0.000745703	0.412	0.254672	0.17988	-6.72377	17	18	17	3UTR		0	0
	hsa-miR-2861	NM_001195305	BBIP1	1366	1384	1	-32	1	0.000745703	0.412	-0.0762388	-0.146253	-6.72377	17	18	17	3UTR		0	0
	hsa-miR-2861	NM_001195304	BBIP1	1523	1541	1	-32	1	0.000745703	0.412	0.317792	0.259137	-6.72377	17	18	17	3UTR		0	0
	hsa-miR-2861	NM_001195306	BBIP1	1212	1230	1	-32	1	0.000745703	0.412	-0.137018	0.14797	-6.72377	17	18	17	3UTR		0	0
	hsa-miR-2861	NM_007373	SHOC2	3873	3894	1	-22.6	1	0.00783031	0.691	2.78686	3.0271	-3.79332	17	21	6	3UTR		0	0
	hsa-miR-2861	NM_001269039	SHOC2	3735	3756	1	-22.6	1	0.0080768	0.691	2.78686	3.0271	-3.79332	17	21	6	3UTR		0	0
	hsa-miR-2861	NM_001244949	GPAM	3530	3555	1	-24.7	1	0.000111451	0.515	0.897777	1.10588	-5.18008	18	25	9	3UTR		0	0
	hsa-miR-2861	NM_145206	VTI1A	3724	3742	1	-31	1	6.69668e-05	0.426	2.4117	3.46109	-4.65016	16	18	12	3UTR		0	0
	hsa-miR-2861	NM_001193434	PLEKHS1	1845	1889	1	-26.9	1	9.03471e-05	0.456	0.185832	0.270918	-3.93757	19	44	7	3UTR		0	0
	hsa-miR-2861	NM_001193435	PLEKHS1	1649	1693	1	-26.9	1	9.03471e-05	0.456	0.185832	0.270918	-3.93757	19	44	7	3UTR		0	0
	hsa-miR-2861	NM_024889	PLEKHS1	1651	1695	1	-26.9	1	9.03471e-05	0.456	0.185832	0.270918	-3.93757	19	44	7	3UTR		0	0
	hsa-miR-2861	NM_024889	PLEKHS1	1427	1448	1	-26.3	1	0.0108139	0.559	-0.43515	-0.182249	-5.22701	16	21	6	3UTR		0	0
	hsa-miR-2861	NM_001145453	GFRA1	7241	7261	1	-30.8	1	0.0712113	0.544	1.09534	1.28419	-8.00486	17	20	9	3UTR		0	0
	hsa-miR-2861	NM_005264	GFRA1	7256	7276	1	-30.8	1	0.0712113	0.544	1.77903	1.66501	-8.00486	17	20	9	3UTR		0	0
	hsa-miR-2861	NM_145793	GFRA1	6790	6810	1	-30.8	1	0.0712113	0.544	0.853542	0.302107	-8.00486	17	20	9	3UTR		0	0
	hsa-miR-2861	NM_025015	HSPA12A	2138	2159	1	-32.1	1	0.0227326	0.456	0.0048005	-0.324867	-9.6003	17	21	6	3UTR		0	0
	hsa-miR-2861	NM_199131	VAX1	1452	1472	1	-30.3	1	1.1457e-05	0.324	0.155776	0.237222	-11.3983	16	20	10	3UTR		0	0
	hsa-miR-2861	NM_001134672	FAM204A	2065	2084	1	-23.3	1	6.06727e-05	0.412	-0.231656	0.105049	-5.08246	16	19	9	3UTR		0	0
	hsa-miR-2861	NM_003750	EIF3A	6205	6233	1	-27.6	1	0.00729818	0.544	5.61242	5.93894	-4.957	17	28	7	3UTR		0	0
	hsa-miR-2861	NM_001288735	ATE1	2555	2594	1	-25.7	1	0.000720373	0.441	0.0278338	-0.013014	-8.91345	17	39	8	3UTR		0	1
	hsa-miR-2861	NM_001288734	ATE1	2578	2617	1	-25.7	1	0.000720373	0.441	-0.22622	-0.0539864	-8.91345	17	39	8	3UTR		0	1
	hsa-miR-2861	NM_001609	ACADSB	3043	3059	1	-25.2	1	0.00125361	0.456	-0.195292	0.0718115	-6.46921	14	16	11	3UTR		0	0
	hsa-miR-2861	NM_001609	ACADSB	1539	1557	1	-26.1	1	0.000136349	0.588	-0.796839	0.111829	-14.4303	13	18	6	3UTR		0	0
	hsa-miR-2861	NM_001330174	ACADSB	2942	2958	1	-25.2	1	0.00125361	0.456	-0.195292	0.0718115	-6.46921	14	16	11	3UTR		0	0
	hsa-miR-2861	NM_001330174	ACADSB	1438	1456	1	-26.1	1	0.000136349	0.588	-0.796839	0.111829	-14.4303	13	18	6	3UTR		0	0
	hsa-miR-2861	NM_001270764	CHST15	3746	3779	1	-31	1	0.013321	0.471	1.18313	1.34353	-3.93757	19	33	9	3UTR		0	0
	hsa-miR-2861	NM_015892	CHST15	3708	3741	1	-31	1	0.013321	0.471	1.72097	1.81434	-3.93757	19	33	9	3UTR		0	0
	hsa-miR-2861	NM_130435	PTPRE	3779	3804	1	-28.6	1	0.000688056	0.574	0.541238	-0.188808	-3.93757	17	25	11	3UTR		0	0
	hsa-miR-2861	NM_001145966	MKI67	9983	10004	1	-29	1	0.00101924	0.426	-0.153773	1.18479	-7.32605	16	21	7	3UTR		0	0
	hsa-miR-2861	NM_001145966	MKI67	9050	9072	1	-28.1	1	3.35497e-08	0.426	-0.92434	-0.62131	-4.90607	17	22	14	3UTR		0	0
	hsa-miR-2861	NM_014468	VENTX	1265	1283	1	-31.6	1	0.000595841	0.397	-0.112477	-0.0796069	-6.72377	17	18	17	3UTR		0	0
	hsa-miR-2861	NM_004092	ECHS1	1172	1188	1	-31	1	2.08953e-05	0.412	-0.497058	0.952223	-6.77039	15	16	15	3UTR		0	0
	hsa-miR-2861	NM_001098787	BET1L	2045	2064	1	-26.2	1	0.00639294	0.353	0.198481	-0.132899	-7.54034	16	19	11	3UTR		0	0
	hsa-miR-2861	NM_003475	RASSF7	1339	1364	1	-32.7	1	1.44625e-06	0.353	3.28418	2.56733	-3.93757	19	25	12	3UTR		0	0
	hsa-miR-2861	NM_001287259	XKR9	1973	2003	1	-22.1	1	0.0060995	0.603	0.0243474	0.327533	-3.79332	18	30	7	3UTR		0	0
	hsa-miR-2861	NM_001011720	XKR9	1863	1893	1	-22.1	1	0.0060995	0.603	0.0243474	0.327533	-3.79332	18	30	7	3UTR		0	0
	hsa-miR-2861	XM_011517483	EYA1	6783	6804	1	-28.2	1	0.00126637	0.382	0	0	-8.82806	17	21	8	3UTR		0	0
	hsa-miR-2861	XM_011517483	EYA1	6719	6780	1	-27.5	1	0.000870909	0.353	0	0	-4.79441	17	44	8	3UTR		0	0
	hsa-miR-2861	NM_018299	UBE2W	5023	5041	1	-28.3	1	0.00549055	0.456	0.690038	0.447631	-9.29912	17	18	17	3UTR		0	0
	hsa-miR-2861	NM_018299	UBE2W	7058	7088	1	-24.8	1	0.00767914	0.456	3.02629	2.25815	-5.18008	18	30	14	3UTR		0	0
	hsa-miR-2861	NM_001001481	UBE2W	5056	5074	1	-28.3	1	0.00549055	0.456	0.00274496	0.649066	-9.29912	17	18	17	3UTR		0	0
	hsa-miR-2861	NM_001001481	UBE2W	7091	7121	1	-24.8	1	0.00767914	0.456	1.91334	2.2294	-5.18008	18	30	14	3UTR		0	0
	hsa-miR-2861	NM_001204857	ELOC	1879	1902	1	-22.7	1	4.49853e-05	0.377	0.535785	0.301795	-7.23797	16	23	7	3UTR		0	0
	hsa-miR-2861	NM_001204863	ELOC	1841	1869	1	-23.5	1	0.0467158	0.529	0.312684	2.60758	-6.03692	17	28	3	3UTR		0	0
	hsa-miR-2861	NM_001204862	ELOC	1803	1840	1	-22.1	1	0.0133394	0.515	4.0641	3.45847	-4.957	14	37	8	3UTR		0	0
	hsa-miR-2861	NM_001204861	ELOC	1918	1946	1	-23.5	1	0.0467158	0.529	-0.368037	0.0379425	-6.03692	17	28	3	3UTR		0	0
	hsa-miR-2861	NM_001324403	PI15	6139	6162	1	-23	1	0.00764838	0.559	0.0258181	-0.0622141	-5.03583	16	23	6	3UTR		0	0
	hsa-miR-2861	NM_015886	PI15	6111	6134	1	-23	1	0.00764838	0.559	0.0258181	-0.0622141	-5.03583	16	23	6	3UTR		0	0
	hsa-miR-2861	NM_004133	HNF4G	3549	3568	1	-25.5	1	0.0396953	0.515	-0.794324	-0.289375	-9.83924	14	19	7	3UTR		0	0
	hsa-miR-2861	NM_001172087	PEX2	2919	2940	1	-26.5	1	0.000435993	0.426	-0.339779	0.40774	-5.18008	17	21	12	3UTR		0	0
	hsa-miR-2861	NM_001079867	PEX2	3023	3044	1	-26.5	1	0.000435993	0.426	2.08572	2.23835	-5.18008	17	21	12	3UTR		0	0
	hsa-miR-2861	NM_000318	PEX2	3055	3076	1	-26.5	1	0.000435993	0.426	2.79218	3.31525	-5.18008	17	21	12	3UTR		0	0
	hsa-miR-2861	XM_017013622	PKIA	1768	1795	1	-22.5	1	5.87258e-05	0.515	0	0	-3.79332	16	27	7	3UTR		0	0
	hsa-miR-2861	XM_017013622	PKIA	3504	3522	1	-21.8	1	0.00153916	0.603	0	0	-8.25108	14	18	10	3UTR		0	0
	hsa-miR-2861	NM_148902	TNFRSF18	920	940	1	-31.8	1	1.64261e-08	0.279	-0.159032	-0.612147	-11.3983	16	20	10	3UTR		0	0
	hsa-miR-2861	NM_004195	TNFRSF18	941	961	1	-31.8	1	1.64261e-08	0.279	-0.159032	-0.612147	-11.3983	16	20	10	3UTR		0	0
	hsa-miR-2861	XM_011541489	ANKRD65	2840	2857	1	-33.4	1	2.7749e-08	0.382	0	0	-7.14013	15	17	10	3UTR		0	0
	hsa-miR-2861	NM_001039211	ATAD3C	2524	2546	1	-30	1	9.81482e-05	0.265	0.152458	-0.111635	-6.98666	17	22	5	3UTR		0	0
	hsa-miR-2861	NM_003036	SKI	4465	4500	1	-34.2	1	8.3287e-05	0.279	1.40834	1.34834	-3.79332	18	35	9	3UTR		0	0
	hsa-miR-2861	NM_001195736	FAM213B	947	971	1	-28.9	1	2.65912e-06	0.353	-1.2647	-0.735293	-4.67302	17	24	8	3UTR		0	1
	hsa-miR-2861	NM_152371	FAM213B	893	917	1	-28.9	1	2.65912e-06	0.353	-1.51537	-0.741174	-4.67302	17	24	8	3UTR		0	1
	hsa-miR-2861	NM_001195738	FAM213B	861	885	1	-28.9	1	2.65912e-06	0.353	-1.2647	-0.735293	-4.67302	17	24	8	3UTR		0	1
	hsa-miR-2861	NM_001195740	FAM213B	785	809	1	-28.9	1	2.65912e-06	0.353	-1.2647	-0.735293	-4.67302	17	24	8	3UTR		0	1
	hsa-miR-2861	NM_001195741	FAM213B	782	806	1	-28.9	1	2.65912e-06	0.353	-1.51537	-0.741174	-4.67302	17	24	8	3UTR		0	1
	hsa-miR-2861	NM_033467	MMEL1	2663	2686	1	-35	1	9.16066e-07	0.265	-0.301429	-0.014969	-3.93757	19	23	10	3UTR		0	0
	hsa-miR-2861	NM_001282669	DFFB	1809	1827	1	-30.5	1	0.00566556	0.412	-0.366853	-0.0412521	-9.29912	17	18	17	3UTR		0	0
	hsa-miR-2861	NM_207356	C1orf174	1327	1344	1	-28.1	1	0.0152966	0.397	0.137498	0.396039	-9.29912	16	17	16	3UTR		0	0
	hsa-miR-2861	XM_005263514	KCNAB2	3321	3368	1	-33.5	1	0.0002655	0.368	0	0	-5.22671	16	47	10	3UTR		0	1
	hsa-miR-2861	NM_001199860	KCNAB2	3720	3767	1	-33.5	1	0.0002655	0.368	0.164842	0.249488	-5.22671	16	47	10	3UTR		0	1
	hsa-miR-2861	NM_207396	RNF207	2710	2728	1	-32	1	0.000350582	0.412	-0.347597	-0.345449	-6.72377	17	18	17	3UTR		0	0
	hsa-miR-2861	NM_019089	HES2	3291	3312	1	-31.5	1	2.95013e-05	0.485	0.346991	-0.0586407	-6.76235	18	21	10	3UTR		0	0
	hsa-miR-2861	NM_138350	THAP3	1089	1108	1	-33.3	1	0.000979626	0.441	-0.264894	-0.706201	-6.03692	17	19	9	3UTR		0	0
	hsa-miR-2861	NM_001561	TNFRSF9	1472	1485	1	-27.6	1	0.00213003	0.529	0.122808	-0.0416015	-5.61866	12	13	12	3UTR		0	0
	hsa-miR-2861	NM_004285	H6PD	2763	2780	1	-33.2	1	0.0094204	0.397	-0.035678	-0.494541	-6.76235	15	17	10	3UTR		0	1
	hsa-miR-2861	NM_001282587	H6PD	2639	2692	1	-33.3	1	0.0094204	0.397	-0.10682	-0.547897	-6.76235	15	18	10	3UTR		0	1
	hsa-miR-2861	NM_001010866	TMEM201	2178	2194	1	-32.1	1	2.5376e-06	0.397	-1.45805	-0.695934	-11.3983	14	16	10	3UTR		0	0
	hsa-miR-2861	XM_017001855	CTNNBIP1	613	631	1	-26	1	0.163205	0.324	0	0	-11.2001	16	18	10	3UTR		0	1
	hsa-miR-2861	NM_001297779	NMNAT1	846	866	1	-28.9	1	1.23868e-06	0.5	-0.466682	-0.429541	-7.28438	16	20	7	3UTR		0	0
	hsa-miR-2861	NM_015074	KIF1B	8732	8752	1	-29.7	1	0.0839543	0.471	0.18483	-0.411548	-9.29912	16	20	8	3UTR		0	0
	hsa-miR-2861	NM_004565	PEX14	1363	1384	1	-32	1	0.00246934	0.309	-0.275527	-0.584445	-5.03583	17	21	11	3UTR		0	0
	hsa-miR-2861	NM_001330350	UBIAD1	2751	2769	1	-30.1	1	0.00412615	0.426	-0.388549	-0.0784164	-9.29912	17	18	17	3UTR		0	0
	hsa-miR-2861	NM_001040197	AGTRAP	1039	1056	1	-28.8	1	0.000454105	0.397	-0.34348	-0.296806	-6.46921	16	17	16	3UTR		0	0
	hsa-miR-2861	NM_001040196	AGTRAP	1018	1035	1	-28.8	1	0.000454105	0.397	-0.34348	-0.296806	-6.46921	16	17	16	3UTR		0	0
	hsa-miR-2861	NM_020350	AGTRAP	942	959	1	-28.8	1	0.000454105	0.397	-0.445501	-0.45175	-6.46921	16	17	16	3UTR		0	0
	hsa-miR-2861	NM_001040194	AGTRAP	921	938	1	-28.8	1	0.000454105	0.397	-0.34348	-0.296806	-6.46921	16	17	16	3UTR		0	0
	hsa-miR-2861	NM_001040195	AGTRAP	886	903	1	-28.8	1	0.000454105	0.397	-0.34348	-0.296806	-6.46921	16	17	16	3UTR		0	0
	hsa-miR-2861	XM_011541802	AGTRAP	1018	1035	1	-28.8	1	0.000454105	0.397	0	0	-6.46921	16	17	16	3UTR		0	0
	hsa-miR-2861	NM_001256959	CLCN6	4860	4879	1	-30.7	1	0.000180602	0.397	0.3007	-0.563716	-9.81601	14	19	10	3UTR		0	1
	hsa-miR-2861	NM_006474	PDPN	2466	2484	1	-29.4	1	0.000300056	0.412	-0.532635	-0.217895	-6.72377	17	18	17	3UTR		0	0
	hsa-miR-2861	NM_198389	PDPN	2460	2478	1	-29.4	1	0.000300056	0.412	-0.532635	-0.217895	-6.72377	17	18	17	3UTR		0	0
	hsa-miR-2861	XM_006710295	PDPN	2197	2215	1	-29.4	1	0.000300056	0.412	0	0	-6.72377	17	18	17	3UTR		0	0
	hsa-miR-2861	XM_006710295	PDPN	663	685	1	-27.7	1	0.00793675	0.603	0	0	-5.48126	18	22	9	3UTR		0	0
	hsa-miR-2861	NM_001006624	PDPN	2290	2308	1	-29.4	1	0.000300056	0.412	-0.0590954	-0.0975706	-6.72377	17	18	17	3UTR		0	0
	hsa-miR-2861	NM_001006624	PDPN	756	778	1	-27.7	1	0.00793675	0.603	-0.0446016	0.520577	-5.48126	18	22	9	3UTR		0	0
	hsa-miR-2861	NM_001006625	PDPN	2284	2302	1	-29.4	1	0.000300056	0.412	-0.0590954	-0.0975706	-6.72377	17	18	17	3UTR		0	0
	hsa-miR-2861	NM_001006625	PDPN	750	772	1	-27.7	1	0.00793675	0.603	-0.0446016	0.520577	-5.48126	18	22	9	3UTR		0	0
	hsa-miR-2861	NM_032996	CASP9	1344	1386	1	-26.7	1	0.000134238	0.426	-0.218961	-0.490681	-5.03583	14	16	14	3UTR		0	0
	hsa-miR-2861	NM_001287811	DNAJC16	4251	4267	1	-28.9	1	0.00338824	0.662	0.989151	0.320148	-4.17062	15	16	15	3UTR		0	0
	hsa-miR-2861	NM_002199	IRF2	1735	1755	1	-26.2	1	0.793752	0.412	3.76633	3.94441	-9.29912	17	20	10	3UTR		0	0
	hsa-miR-2861	XM_024454240	SNX25	4306	4324	1	-27.9	1	0.0215135	0.441	0	0	-9.29912	17	18	17	3UTR		0	0
	hsa-miR-2861	XM_006714260	LRP2BP	5103	5139	1	-27.9	1	0.00462824	0.368	0	0	-6.46921	17	23	11	3UTR		0	0
	hsa-miR-2861	NM_018409	LRP2BP	4771	4807	1	-27.9	1	0.00462824	0.368	-0.19474	0.263698	-6.46921	17	23	11	3UTR		0	0
	hsa-miR-2861	NM_024786	ZDHHC11	1949	1970	1	-28.4	1	7.22788e-06	0.368	0.320169	0.14408	-7.10805	17	21	7	3UTR		0	0
	hsa-miR-2861	NM_001306150	C5orf38	757	780	1	-33.3	1	6.45432e-06	0.324	-0.27158	-0.937249	-6.76235	18	23	10	3UTR		0	0
	hsa-miR-2861	NM_001145161	UBE2QL1	1111	1128	1	-29	1	3.27475e-05	0.471	1.26952	1.22816	-6.77039	16	17	16	3UTR		0	0
	hsa-miR-2861	NM_006999	PAPD7	2537	2565	1	-36.4	1	2.21501e-05	0.324	2.3575	1.63374	-3.93757	18	22	13	3UTR		0	0
	hsa-miR-2861	NM_199133	FAM173B	1964	1983	1	-22.8	1	0.000767601	0.529	0.183866	0.939969	-8.31606	14	19	6	3UTR		0	0
	hsa-miR-2861	NM_012073	CCT5	2665	2686	1	-28.2	1	0.000383536	0.426	-0.885083	-0.265627	-4.02637	17	21	7	3UTR		0	0
	hsa-miR-2861	NM_001306154	CCT5	2500	2521	1	-28.2	1	0.000383536	0.426	-0.599055	-0.519784	-4.02637	17	21	7	3UTR		0	0
	hsa-miR-2861	NM_001306153	CCT5	2265	2286	1	-28.2	1	0.000383536	0.426	-0.599055	-0.519784	-4.02637	17	21	7	3UTR		0	0
	hsa-miR-2861	NM_019018	FAM105A	4032	4052	1	-27.5	1	1.54773e-06	0.397	-0.418842	-0.00380698	-6.72377	17	20	14	3UTR		0	0
	hsa-miR-2861	NM_138348	OTULIN	5647	5671	1	-29.5	1	0.000444473	0.559	0.337299	0.0708382	-7.7949	16	24	7	3UTR		0	0
	hsa-miR-2861	XM_011513998	FBXL7	1801	1828	1	-32	1	0.0010066	0.324	0	0	-5.22671	17	27	8	3UTR		0	0
	hsa-miR-2861	NM_004932	CDH6	8355	8375	1	-26.6	1	0.00128681	0.529	0.615528	1.51115	-9.9649	14	20	9	3UTR		0	0
	hsa-miR-2861	NM_006713	SUB1	715	734	1	-24.2	1	0.0851067	0.706	2.32831	1.50786	-10.038	14	19	9	3UTR		0	0
	hsa-miR-2861	NM_001204376	NPR3	1168	1187	1	-27.6	1	0.0062322	0.647	1.37264	2.00398	-5.03583	16	19	8	3UTR		0	0
	hsa-miR-2861	NM_001204375	NPR3	2238	2257	1	-27.6	1	0.0062322	0.647	1.23855	2.36156	-5.03583	16	19	8	3UTR		0	0
	hsa-miR-2861	NM_000908	NPR3	2235	2254	1	-27.6	1	0.0062322	0.647	1.23855	2.36156	-5.03583	16	19	8	3UTR		0	0
	hsa-miR-2861	NM_031900	AGXT2	1926	1960	1	-27.8	1	0.0106542	0.544	-0.394885	3.08087	-6.23647	17	34	9	3UTR		0	0
	hsa-miR-2861	NM_000949	PRLR	3873	3890	1	-27.4	1	1.95447e-05	0.544	0.112788	0.0397933	-7.28438	15	17	11	3UTR		0	0
	hsa-miR-2861	XM_005248299	IL7R	1126	1156	1	-27.3	1	0.0095279	0.426	0	0	-6.46921	16	30	9	3UTR		0	0
	hsa-miR-2861	NM_153013	NADK2	3103	3121	1	-26.5	1	0.00018296	0.426	2.30004	3.97303	-6.72377	17	18	17	3UTR		0	0
	hsa-miR-2861	NM_001287341	NADK2	3169	3187	1	-26.5	1	0.00018296	0.426	2.30004	3.97303	-6.72377	17	18	17	3UTR		0	0
	hsa-miR-2861	NM_001287340	NADK2	1161	1180	1	-23.2	1	0.000380904	0.588	0.865263	0.379605	-6.09222	16	19	9	3UTR		0	0
	hsa-miR-2861	NM_004172	SLC1A3	2667	2704	1	-28.9	1	0.0398083	0.5	0.383639	0.085119	-5.18008	17	22	9	3UTR		0	0
	hsa-miR-2861	NM_001166695	SLC1A3	2532	2569	1	-28.9	1	0.0398083	0.5	0.383639	0.085119	-5.18008	17	22	9	3UTR		0	0
	hsa-miR-2861	NM_001289940	SLC1A3	2331	2368	1	-28.9	1	0.0398083	0.5	-0.275245	0.29199	-5.18008	17	22	9	3UTR		0	0
	hsa-miR-2861	NM_001289939	SLC1A3	2529	2566	1	-28.9	1	0.0398083	0.5	-0.275245	0.29199	-5.18008	17	22	9	3UTR		0	0
	hsa-miR-2861	NM_199231	GDNF	3289	3311	1	-27.8	1	8.16022e-05	0.382	1.80689	2.59994	-4.17062	17	22	9	3UTR		0	0
	hsa-miR-2861	NM_001737	C9	2115	2150	1	-23	1	5.26897e-05	0.574	2.29521	1.63673	-6.90779	11	13	11	3UTR		0	0
	hsa-miR-2861	NM_012382	TTC33	3121	3141	1	-28.1	1	0.0163382	0.559	0.431364	0.140649	-6.25121	16	20	11	3UTR		0	0
	hsa-miR-2861	NM_012382	TTC33	4513	4540	1	-23.7	1	0.00076123	0.544	0.973501	1.11772	-6.6181	17	27	11	3UTR		0	0
	hsa-miR-2861	NM_000587	C7	3584	3623	1	-30.8	1	0.0102454	0.485	0.299614	0.310981	-6.93679	15	19	8	3UTR		0	0
	hsa-miR-2861	NM_175921	C5orf51	2352	2370	1	-27	1	0.00626001	0.529	-0.248023	-0.005307	-12.7904	13	18	5	3UTR		0	0
	hsa-miR-2861	NM_001134848	CCDC152	2252	2274	1	-24.9	1	0.00241112	0.544	0.10594	0.202854	-5.49511	16	22	10	3UTR		0	0
	hsa-miR-2861	XM_011543146	EMB	3326	3352	1	-26.4	1	0.0110494	0.662	0	0	-3.93757	16	26	8	3UTR	MIRT551532	0	0
	hsa-miR-2861	XM_011543146	EMB	2157	2181	1	-24.6	1	0.00024727	0.559	0	0	-6.65879	16	24	9	3UTR	MIRT551532	0	0
	hsa-miR-2861	XM_011543218	CDC20B	1846	1866	1	-24.8	1	0.000151359	0.544	0	0	-4.957	17	20	7	3UTR		0	0
	hsa-miR-2861	NM_001008397	GPX8	2695	2729	1	-24.9	1	0.0265026	0.456	-0.224436	-0.134055	-5.10125	17	34	13	3UTR		0	0
	hsa-miR-2861	NM_001306198	GPX8	2433	2467	1	-24.9	1	0.0265026	0.456	-0.224436	-0.134055	-5.10125	17	34	13	3UTR		0	0
	hsa-miR-2861	NM_001306197	GPX8	2542	2576	1	-24.9	1	0.0265026	0.456	-0.224436	-0.134055	-5.10125	17	34	13	3UTR		0	0
	hsa-miR-2861	NM_139246	TSTD2	3446	3481	1	-32.4	1	0.000935226	0.456	1.09639	2.30401	-3.79332	18	35	12	3UTR	MIRT441982	0	0
	hsa-miR-2861	NM_001306210	TGFBR1	4225	4246	1	-25.4	1	0.00275247	0.588	0.153244	0.379161	-8.2121	17	21	14	3UTR		0	0
	hsa-miR-2861	NM_004612	TGFBR1	4213	4234	1	-25.4	1	0.00275247	0.588	0.153244	0.379161	-8.2121	17	21	14	3UTR		0	0
	hsa-miR-2861	NM_001130916	TGFBR1	3982	4003	1	-25.4	1	0.00275247	0.588	0.153244	0.379161	-8.2121	17	21	14	3UTR		0	0
	hsa-miR-2861	NM_033087	ALG2	2370	2391	1	-27.3	1	0.00134498	0.603	2.89013	4.89381	-3.93757	17	21	7	3UTR		0	0
	hsa-miR-2861	NM_001127610	BAAT	3254	3292	1	-25.6	1	0.00721534	0.515	0.757117	0.343372	-3.93757	18	38	10	3UTR		0	0
	hsa-miR-2861	NM_147180	PPP3R2	2771	2788	1	-26.1	1	0.000897922	0.574	0.729034	1.27142	-9.76156	13	17	6	3UTR		0	0
	hsa-miR-2861	NM_001079802	FKTN	4172	4203	1	-24.2	1	0.0485329	0.544	0.203128	0.112271	-5.48126	18	26	6	3UTR		0	0
	hsa-miR-2861	NM_006731	FKTN	4080	4111	1	-24.2	1	0.0485329	0.544	0.203128	0.112271	-5.48126	18	26	6	3UTR		0	0
	hsa-miR-2861	NM_001286947	TXNDC8	1489	1516	1	-29.6	1	0.00452827	0.456	0.310485	0.446471	-3.93757	16	22	11	3UTR		0	0
	hsa-miR-2861	NM_001007169	ZNF483	1632	1655	1	-22.7	1	0.00204306	0.5	-0.0994455	-0.194237	-7.23797	16	23	7	3UTR		0	0
	hsa-miR-2861	XM_011518303	C9orf84	4677	4696	1	-23	1	0.00115781	0.515	0	0	-6.24613	14	19	7	3UTR		0	0
	hsa-miR-2861	NM_001244896	PTBP3	1818	1850	1	-28.2	1	0.0173735	0.559	0.272849	0.764813	-9.34574	17	32	13	3UTR		0	0
	hsa-miR-2861	NM_001163788	PTBP3	1988	2020	1	-28.2	1	0.0173735	0.559	1.97279	1.53234	-9.34574	17	32	13	3UTR		0	0
	hsa-miR-2861	NM_005156	PTBP3	2013	2045	1	-28.2	1	0.0173735	0.559	1.8232	2.34151	-9.34574	17	32	13	3UTR		0	0
	hsa-miR-2861	NM_001163790	PTBP3	2022	2054	1	-28.2	1	0.0173735	0.559	2.23118	2.69969	-9.34574	17	32	13	3UTR		0	0
	hsa-miR-2861	NM_001244898	PTBP3	2027	2059	1	-28.2	1	0.0173735	0.559	1.7688	2.77109	-9.34574	17	32	13	3UTR		0	0
	hsa-miR-2861	NM_032303	HSDL2	2542	2562	1	-29.2	1	1.54272e-07	0.471	-0.121564	0.0960561	-7.27064	16	20	11	3UTR		0	0
	hsa-miR-2861	NM_001195822	HSDL2	2323	2343	1	-29.2	1	1.54272e-07	0.471	-0.325267	0.063487	-7.27064	16	20	11	3UTR		0	0
	hsa-miR-2861	NM_001329589	INIP	2201	2220	1	-24.5	1	0.00938446	0.397	-0.0508458	0.321446	-6.32496	16	19	10	3UTR		0	0
	hsa-miR-2861	NM_001329589	INIP	3486	3504	1	-24.3	1	0.000109708	0.515	0.473271	0.416659	-10.3702	15	18	9	3UTR		0	0
	hsa-miR-2861	NM_021218	INIP	2282	2301	1	-24.5	1	0.00938446	0.397	0.258737	0.264761	-6.32496	16	19	10	3UTR		0	0
	hsa-miR-2861	NM_033051	SLC46A2	1670	1708	1	-34	1	0.00137976	0.441	2.09206	2.89509	-6.9954	16	21	10	3UTR		0	0
	hsa-miR-2861	NM_153045	TMEM268	1396	1414	1	-27.3	1	3.42326e-05	0.5	-0.464927	0.775337	-8.2121	16	18	13	3UTR		0	0
	hsa-miR-2861	NM_001354645	TEX53	292	319	1	-26.2	1	6.15174e-07	0.368	-1.20768	-0.44349	-4.79441	18	22	13	3UTR		0	0
	hsa-miR-2861	NM_005118	TNFSF15	1561	1589	1	-27.6	1	7.50624e-07	0.588	0.13625	0.166716	-3.93757	19	28	10	3UTR		0	0
	hsa-miR-2861	NM_001252290	TNFSF8	963	986	1	-27.4	1	0.00388255	0.485	1.04925	1.50885	-6.72377	16	23	6	3UTR		0	0
	hsa-miR-2861	NM_003266	TLR4	2970	2987	1	-25.4	1	2.81682e-05	0.603	-0.354148	0.0088307	-9.9649	16	17	16	3UTR		0	0
	hsa-miR-2861	NM_138554	TLR4	2850	2867	1	-25.4	1	2.81682e-05	0.603	-0.354148	0.0088307	-9.9649	16	17	16	3UTR		0	0
	hsa-miR-2861	NM_005658	TRAF1	3136	3157	1	-32	1	2.00976e-05	0.412	3.36076	2.78963	-3.79332	18	21	9	3UTR		0	0
	hsa-miR-2861	NM_001270527	STOM	701	734	1	-24.2	1	0.00317724	0.529	4.51127	4.74778	-3.93757	19	33	7	3UTR		0	0
	hsa-miR-2861	NM_033117	RBM18	2702	2720	1	-22	1	1.91621e-05	0.426	0.597605	0.683575	-10.6335	15	18	9	3UTR		0	0
	hsa-miR-2861	NM_001166167	NEK6	2461	2483	1	-26.8	1	0.000464933	0.426	0.33717	0.363627	-7.91236	17	22	12	3UTR		0	0
	hsa-miR-2861	NM_001166171	NEK6	2628	2650	1	-26.8	1	0.000464933	0.426	0.33717	0.363627	-7.91236	17	22	12	3UTR		0	0
	hsa-miR-2861	NM_001166170	NEK6	2463	2485	1	-26.8	1	0.000464933	0.426	0.33717	0.363627	-7.91236	17	22	12	3UTR		0	0
	hsa-miR-2861	NM_001166169	NEK6	2465	2487	1	-26.8	1	0.000464933	0.426	0.33717	0.363627	-7.91236	17	22	12	3UTR		0	0
	hsa-miR-2861	NM_004957	FPGS	2141	2159	1	-31.7	1	1.00508e-07	0.397	0.236024	0.20922	-11.3983	16	18	10	3UTR		0	1
	hsa-miR-2861	NM_001288803	FPGS	2063	2081	1	-31.7	1	1.00508e-07	0.397	0.479043	0.0644804	-11.3983	16	18	10	3UTR		0	1
	hsa-miR-2861	NM_001018078	FPGS	2160	2178	1	-31.7	1	1.00508e-07	0.397	0.479043	0.0644804	-11.3983	16	18	10	3UTR		0	1
	hsa-miR-2861	NM_001270891	TRAPPC6A	569	611	1	-28	1	1.0912e-06	0.426	1.07239	1.34321	-4.17062	16	42	8	3UTR		0	0
	hsa-miR-2861	NM_001166049	ERCC1	1008	1031	1	-32.5	1	0.000725837	0.412	0.683806	1.35425	-5.22671	18	23	10	3UTR		0	0
	hsa-miR-2861	NM_001983	ERCC1	1080	1103	1	-32.5	1	0.000725837	0.412	2.42369	0.68046	-5.22671	18	23	10	3UTR		0	0
	hsa-miR-2861	NM_001017989	OPA3	893	910	1	-29.8	1	0.00237524	0.382	-0.161803	-0.530347	-7.80367	15	17	13	3UTR		0	0
	hsa-miR-2861	NM_025136	OPA3	5771	5795	1	-29.4	1	1.12158e-05	0.368	-0.983415	-0.217015	-4.99396	17	24	8	3UTR		0	0
	hsa-miR-2861	XM_006723403	OPA3	4181	4199	1	-31.6	1	8.38861e-05	0.382	0	0	-6.72377	17	18	17	3UTR		0	0
	hsa-miR-2861	NM_005184	CALM3	1893	1913	1	-34.8	1	0.316234	0.338	-0.074047	0.541032	-7.38222	17	20	9	3UTR		0	0
	hsa-miR-2861	NM_001329926	CALM3	1885	1905	1	-34.8	1	0.316234	0.338	-0.074047	0.541032	-7.38222	17	20	9	3UTR		0	0
	hsa-miR-2861	NM_001329925	CALM3	1862	1882	1	-34.8	1	0.316234	0.338	-0.074047	0.541032	-7.38222	17	20	9	3UTR		0	0
	hsa-miR-2861	NM_001127242	BBC3	1007	1032	1	-32.1	1	0.092703	0.412	1.02525	1.44358	-7.38222	17	25	6	3UTR	MIRT480964	0	0
	hsa-miR-2861	XM_017027011	MEIS3	1957	1979	1	-29.8	1	2.12488e-06	0.353	0	0	-6.26997	16	22	9	3UTR		0	0
	hsa-miR-2861	NM_003827	NAPA	1749	1766	1	-28.8	1	0.0331881	0.382	0	0	-9.29912	16	17	16	3UTR		0	0
	hsa-miR-2861	NM_001425	EMP3	764	789	1	-33.4	1	0.00211178	0.279	0	0	-6.77039	17	25	11	3UTR		0	0
	hsa-miR-2861	XM_011526605	EMP3	695	720	1	-33.4	1	0.00128462	0.279	0	0	-6.77039	17	25	11	3UTR		0	0
	hsa-miR-2861	NM_031485	GRWD1	2127	2145	1	-29.7	1	0.00400556	0.441	-0.263658	-0.32664	-6.72377	17	18	17	3UTR		0	0
	hsa-miR-2861	NM_000951	PRRG2	829	849	1	-33	1	0.000102432	0.397	0.846823	0.232414	-5.76291	16	20	13	3UTR		0	0
	hsa-miR-2861	NM_153718	NUP62	2772	2790	1	-28.8	1	0.000139505	0.338	1.48933	0.981343	-5.18008	17	18	17	3UTR		0	0
	hsa-miR-2861	NM_153719	NUP62	2927	2945	1	-28.8	1	0.000139505	0.338	2.52698	1.16684	-5.18008	17	18	17	3UTR		0	0
	hsa-miR-2861	NM_001025778	VRK3	1779	1797	1	-30.9	1	3.93874e-05	0.426	2.64857	0.347925	-8.59673	14	18	7	3UTR		0	0
	hsa-miR-2861	NM_001308420	VRK3	1594	1611	1	-30.9	1	9.9525e-06	0.368	-0.321927	0.331951	-7.00344	15	17	13	3UTR		0	0
	hsa-miR-2861	NM_001308420	VRK3	1731	1747	1	-29.3	1	0.00345378	0.441	1.70096	1.05538	-10.0938	15	16	15	3UTR		0	0
	hsa-miR-2861	NM_002774	KLK6	1319	1340	1	-30.5	1	0.000114347	0.471	0.229269	0.136556	-3.93757	19	21	14	3UTR		0	0
	hsa-miR-2861	NM_012315	KLK9	1270	1320	1	-29.2	1	0.000253605	0.338	1.13561	1.02261	-8.30604	17	50	8	3UTR		0	0
	hsa-miR-2861	NM_001077500	KLK10	2760	2779	1	-31	1	0.000236875	0.5	0.0163611	0.213988	-8.57351	16	19	11	3UTR		0	0
	hsa-miR-2861	NM_002776	KLK10	2859	2878	1	-31	1	0.000236875	0.5	0.978747	0.296228	-8.57351	16	19	11	3UTR		0	0
	hsa-miR-2861	NM_001318824	GATD1	4001	4043	1	-32.1	1	7.19648e-06	0.324	3.34931	2.97189	-5.52986	17	26	7	3UTR		0	0
	hsa-miR-2861	NM_182612	GATD1	4109	4151	1	-32.1	1	7.19648e-06	0.324	3.34931	3.03817	-5.52986	17	26	7	3UTR		0	0
	hsa-miR-2861	NM_001142675	CHID1	2452	2473	1	-29.5	1	1.22834e-05	0.338	2.14754	1.6245	-5.18008	17	21	9	3UTR		0	0
	hsa-miR-2861	NM_023947	CHID1	2238	2259	1	-29.5	1	1.22834e-05	0.338	0.743509	1.96959	-5.18008	17	21	9	3UTR		0	0
	hsa-miR-2861	NM_001142676	CHID1	2313	2334	1	-29.5	1	1.22834e-05	0.338	2.62549	2.64891	-5.18008	17	21	9	3UTR		0	0
	hsa-miR-2861	NM_001142674	CHID1	2342	2363	1	-29.5	1	1.22834e-05	0.338	2.35175	2.68507	-5.18008	17	21	9	3UTR		0	0
	hsa-miR-2861	NM_001172223	MOB2	1345	1374	1	-28.4	1	5.8801e-06	0.309	3.10828	3.1756	-5.48126	18	29	12	3UTR		0	0
	hsa-miR-2861	NM_053005	MOB2	1132	1161	1	-28.4	1	5.8801e-06	0.309	3.35809	3.56751	-5.48126	18	29	12	3UTR		0	0
	hsa-miR-2861	NM_001145841	TNNI2	588	606	1	-31.3	1	8.52661e-06	0.324	-0.34893	1.046	-5.03583	16	18	12	3UTR		0	0
	hsa-miR-2861	XM_011520276	MRPL23	703	730	1	-31.5	1	7.80367e-09	0.265	0	0	-6.46921	17	22	9	3UTR		0	0
	hsa-miR-2861	NM_001291862	IGF2	3868	3898	1	-34.8	1	1.0112e-06	0.338	0.629804	0.617738	-3.93757	19	30	10	3UTR		0	0
	hsa-miR-2861	NM_000612	IGF2	4731	4754	1	-31.9	1	0.00150582	0.426	1.14523	1.09698	-3.93757	19	23	8	3UTR		0	0
	hsa-miR-2861	NM_001291861	IGF2	4082	4105	1	-31.9	1	0.00150582	0.426	1.33071	2.32032	-3.93757	19	23	8	3UTR		0	0
	hsa-miR-2861	NM_001291861	IGF2	4371	4390	1	-31.5	1	0.000325005	0.426	1.34441	1.80736	-5.33701	16	19	11	3UTR		0	0
	hsa-miR-2861	NM_001329958	C11orf21	1023	1043	1	-30.6	1	3.72974e-05	0.382	-0.379525	-0.481633	-7.28438	17	20	11	3UTR		0	0
	hsa-miR-2861	NM_001144063	OSBPL5	2804	2823	1	-33.4	1	1.53292e-05	0.412	3.07206	2.15525	-8.82806	17	19	10	3UTR		0	0
	hsa-miR-2861	XM_017017164	OSBPL5	2874	2895	1	-31.2	1	1.6071e-07	0.25	0	0	-10.1092	15	21	10	3UTR		0	0
	hsa-miR-2861	NM_001257320	APBB1	1959	1978	1	-30.5	1	1.11275e-05	0.368	1.11728	1.79378	-10.1092	16	19	10	3UTR		0	0
	hsa-miR-2861	NM_001257326	APBB1	1967	1986	1	-30.5	1	1.11275e-05	0.368	0.585936	0.802268	-10.1092	16	19	10	3UTR		0	0
	hsa-miR-2861	NM_001257321	APBB1	2007	2026	1	-30.5	1	1.11275e-05	0.368	0.585936	0.802268	-10.1092	16	19	10	3UTR		0	0
	hsa-miR-2861	NM_012192	TIMM10B	2493	2512	1	-31.7	1	0.000636267	0.412	-0.176504	-0.00600207	-6.72377	17	19	15	3UTR		0	0
	hsa-miR-2861	NM_004517	ILK	1711	1729	1	-27.8	1	0.00218046	0.368	2.6422	2.2544	-8.02794	15	18	13	3UTR		0	0
	hsa-miR-2861	NM_001278441	ILK	1528	1546	1	-27.8	1	0.00218046	0.368	2.6422	2.2544	-8.02794	15	18	13	3UTR		0	0
	hsa-miR-2861	NM_001014794	ILK	1665	1683	1	-27.8	1	0.00218046	0.368	2.6422	2.2544	-8.02794	15	18	13	3UTR		0	0
	hsa-miR-2861	NM_001278442	ILK	1499	1517	1	-27.8	1	0.00218046	0.368	1.18103	1.67571	-8.02794	15	18	13	3UTR		0	0
	hsa-miR-2861	NM_003737	DCHS1	10410	10428	1	-37	1	0.000724794	0.324	0.263189	0.29835	-5.41313	15	18	9	3UTR		0	1
	hsa-miR-2861	NM_001354853	ZNF215	3147	3191	1	-30	1	0.00263184	0.515	0.802476	-0.0061704	-9.0374	16	20	10	3UTR		0	0
	hsa-miR-2861	NM_013250	ZNF215	3104	3148	1	-30	1	0.00263184	0.515	0.802476	-0.0061704	-9.0374	16	20	10	3UTR		0	0
	hsa-miR-2861	NM_013249	ZNF214	3225	3256	1	-25.3	1	0.000542083	0.574	0.25374	1.28731	-3.93757	19	31	8	3UTR		0	0
	hsa-miR-2861	NM_001354831	ZNF214	3288	3319	1	-25.3	1	0.000542083	0.574	1.01306	1.07798	-3.93757	19	31	8	3UTR		0	0
	hsa-miR-2861	NM_198474	OLFML1	2044	2076	1	-27.4	1	0.0116042	0.515	0.0691989	0.150611	-8.05661	17	32	10	3UTR		0	0
	hsa-miR-2861	XM_017018287	RIC3	3144	3164	1	-28.9	1	0.000359045	0.529	0	0	-8.84192	17	20	8	3UTR		0	0
	hsa-miR-2861	XM_017018287	RIC3	5335	5364	1	-28.7	1	0.000364805	0.412	0	0	-11.254	13	29	9	3UTR		0	0
	hsa-miR-2861	XM_017018287	RIC3	6597	6625	1	-28.5	1	0.00259648	0.456	0	0	-3.93757	17	28	8	3UTR		0	0
	hsa-miR-2861	NM_001135109	RIC3	2587	2607	1	-28.9	1	0.000359045	0.529	0.164762	-0.196612	-8.84192	17	20	8	3UTR		0	0
	hsa-miR-2861	NM_001206672	RIC3	2890	2910	1	-28.9	1	0.000359045	0.529	0.330529	0.0213727	-8.84192	17	20	8	3UTR		0	0
	hsa-miR-2861	NM_024557	RIC3	3130	3150	1	-28.9	1	0.000359045	0.529	-0.161366	0.149298	-8.84192	17	20	8	3UTR		0	0
	hsa-miR-2861	NM_001206671	RIC3	3133	3153	1	-28.9	1	0.000359045	0.529	-0.363052	0.0745797	-8.84192	17	20	8	3UTR		0	0
	hsa-miR-2861	NM_020645	NRIP3	3691	3718	1	-30.7	1	0.00294403	0.485	0.413738	1.15328	-3.93757	18	21	16	3UTR		0	0
	hsa-miR-2861	NM_020645	NRIP3	3138	3156	1	-30.5	1	0.0310131	0.397	3.01772	2.54652	-9.29912	17	18	17	3UTR		0	0
	hsa-miR-2861	NM_015055	SWAP70	4164	4222	1	-31.1	1	0.00526765	0.382	-0.0346374	-0.213068	-6.21671	16	21	7	3UTR		0	0
	hsa-miR-2861	NM_001297714	SWAP70	3990	4048	1	-31.1	1	0.00526765	0.382	-0.0346374	-0.213068	-6.21671	16	21	7	3UTR		0	0
	hsa-miR-2861	NM_001297742	BTBD10	1785	1801	1	-20.9	1	0.00353082	0.544	4.86482	4.02001	-8.86293	14	16	9	3UTR		0	0
	hsa-miR-2861	NM_001177314	RRAS2	988	1006	1	-21.5	1	0.0301762	0.735	2.0165	1.55713	-9.95757	17	18	17	3UTR		0	0
	hsa-miR-2861	NM_001304447	WSCD2	4051	4069	1	-28.4	1	2.56727e-06	0.456	0.589906	0.562785	-5.26888	15	18	13	3UTR		0	0
	hsa-miR-2861	XM_017020246	WSCD2	3876	3894	1	-28.4	1	2.56727e-06	0.456	0	0	-5.26888	15	18	13	3UTR		0	0
	hsa-miR-2861	NM_001142344	CMKLR1	1806	1827	1	-28.3	1	0.00944291	0.471	-0.0765542	0.350815	-7.7949	17	21	11	3UTR		0	0
	hsa-miR-2861	NM_014325	CORO1C	3646	3675	1	-25.3	1	0.00131708	0.544	4.79792	5.11094	-3.93757	18	29	6	3UTR		0	0
	hsa-miR-2861	NM_001276471	CORO1C	3745	3774	1	-25.3	1	0.00131708	0.544	0.155888	1.55354	-3.93757	18	29	6	3UTR		0	0
	hsa-miR-2861	NM_001317399	KCTD10	1186	1242	1	-34.3	1	2.86817e-06	0.382	0.384646	0.534591	-4.67302	18	23	13	3UTR		0	0
	hsa-miR-2861	NM_031954	KCTD10	1255	1311	1	-34.3	1	2.86817e-06	0.382	-0.0473987	0.342288	-4.67302	18	23	13	3UTR		0	0
	hsa-miR-2861	NM_021625	TRPV4	2933	2961	1	-33	1	0.000592418	0.426	4.40825	2.74221	-5.18008	17	20	15	3UTR		0	1
	hsa-miR-2861	NM_001177433	TRPV4	2554	2582	1	-33	1	0.000592418	0.426	4.81472	4.48135	-5.18008	17	20	15	3UTR		0	1
	hsa-miR-2861	NM_001177428	TRPV4	2734	2762	1	-33	1	0.000592418	0.426	4.81472	4.48135	-5.18008	17	20	15	3UTR		0	1
	hsa-miR-2861	NM_147204	TRPV4	2695	2723	1	-33	1	0.000592418	0.426	4.81472	4.48135	-5.18008	17	20	15	3UTR		0	1
	hsa-miR-2861	NM_001177431	TRPV4	2742	2770	1	-33	1	0.000592418	0.426	1.34284	2.94399	-5.18008	17	20	15	3UTR		0	1
	hsa-miR-2861	NM_016433	GLTP	747	770	1	-30.5	1	0.00042116	0.412	-0.312233	-0.128518	-3.93757	18	23	13	3UTR		0	0
	hsa-miR-2861	NM_001330153	GIT2	3653	3687	1	-32.7	1	1.66607e-08	0.353	1.71703	3.53943	-7.38222	15	34	10	3UTR		0	0
	hsa-miR-2861	NM_014776	GIT2	3566	3600	1	-32.7	1	1.66607e-08	0.353	1.80642	3.48672	-7.38222	15	34	10	3UTR		0	0
	hsa-miR-2861	NM_001135213	GIT2	3572	3606	1	-32.7	1	1.66607e-08	0.353	1.56906	3.39927	-7.38222	15	34	10	3UTR		0	0
	hsa-miR-2861	NM_033121	ANKRD13A	3316	3333	1	-28.3	1	0.00019636	0.441	-0.0760458	0.413048	-7.65065	16	17	16	3UTR		0	0
	hsa-miR-2861	NM_001286535	RAD9B	2171	2189	1	-29.8	1	0.000501401	0.426	-0.484754	0.32177	-6.72377	17	18	17	3UTR		0	0
	hsa-miR-2861	NM_001286532	RAD9B	2164	2182	1	-29.8	1	0.000501401	0.426	-0.484754	0.32177	-6.72377	17	18	17	3UTR		0	0
	hsa-miR-2861	NM_001286531	RAD9B	2142	2160	1	-29.8	1	0.000501401	0.426	-0.484754	0.32177	-6.72377	17	18	17	3UTR		0	0
	hsa-miR-2861	NM_001291424	SH2B3	1408	1427	1	-28.2	1	0.000176304	0.426	0.114792	0.275531	-5.22671	16	19	9	3UTR		0	0
	hsa-miR-2861	NM_001143906	TRAFD1	2620	2641	1	-30.1	1	4.28844e-05	0.441	0.423976	0.45927	-3.93757	17	21	9	3UTR		0	0
	hsa-miR-2861	NM_006700	TRAFD1	2089	2110	1	-30.1	1	4.28844e-05	0.441	0.103975	0.21221	-3.93757	17	21	9	3UTR		0	0
	hsa-miR-2861	NM_001032731	OAS2	1159	1180	1	-25.9	1	0.016389	0.485	-0.394632	0.0346965	-6.72377	17	21	9	3UTR		0	0
	hsa-miR-2861	NM_194286	SRRM4	3147	3167	1	-33.3	1	2.56134e-05	0.338	0.803516	1.01835	-6.08354	16	20	12	3UTR		0	1
	hsa-miR-2861	XM_005253909	PRKAB1	1022	1054	1	-31	1	0.0189312	0.382	0	0	-5.91553	15	19	9	3UTR		0	0
	hsa-miR-2861	NM_006253	PRKAB1	1120	1152	1	-31	1	0.0189312	0.382	-0.226976	-0.0733983	-5.91553	15	19	9	3UTR		0	0
	hsa-miR-2861	NM_198202	POP5	398	420	1	-27.4	1	0.00304278	0.441	3.65129	2.82703	-3.93757	18	22	8	3UTR		0	1
	hsa-miR-2861	NM_001080825	TMEM120B	4817	4835	1	-30.9	1	0.000254103	0.397	-0.193416	-0.251941	-6.25121	16	18	11	3UTR		0	1
	hsa-miR-2861	NM_001178003	WDR66	3389	3411	1	-28.3	1	2.39253e-05	0.485	0	0	-7.10805	17	22	7	3UTR		0	0
	hsa-miR-2861	NM_020993	BCL7A	2070	2107	1	-30.8	1	9.1129e-08	0.353	-0.469677	0.287473	-6.76235	16	21	10	3UTR		0	0
	hsa-miR-2861	NM_001024808	BCL7A	2007	2044	1	-30.8	1	9.1129e-08	0.353	0	0	-6.76235	16	21	10	3UTR		0	0
	hsa-miR-2861	NM_024809	TCTN2	2742	2760	1	-29.8	1	0.000474043	0.426	-0.139188	0.0246547	-6.72377	17	18	17	3UTR		0	0
	hsa-miR-2861	NM_001143850	TCTN2	2739	2757	1	-29.8	1	0.000474043	0.426	-0.139188	0.0246547	-6.72377	17	18	17	3UTR		0	0
	hsa-miR-2861	NM_181709	RFLNA	1911	1930	1	-30.6	1	0.00213226	0.412	-0.64058	-0.345188	-11.2467	16	19	12	3UTR		0	0
	hsa-miR-2861	NM_001317843	VSTM2A	1226	1245	1	-27.8	1	0.0353227	0.426	-0.156446	0.392282	-9.34574	16	19	9	3UTR		0	0
	hsa-miR-2861	NM_182633	ZNF713	3372	3390	1	-29.4	1	0.000100687	0.426	-0.155827	-0.0157528	-6.72377	17	18	17	3UTR		0	0
	hsa-miR-2861	NM_015411	SUMF2	1899	1949	1	-30	1	0.000880674	0.412	-0.309265	0.0443155	-5.22671	16	21	7	3UTR		0	0
	hsa-miR-2861	NM_001130069	SUMF2	1754	1804	1	-30	1	0.000880674	0.412	-0.309265	0.0443155	-5.22671	16	21	7	3UTR		0	0
	hsa-miR-2861	NM_001042469	SUMF2	1854	1904	1	-30	1	0.000880674	0.412	-0.309265	0.0443155	-5.22671	16	21	7	3UTR		0	0
	hsa-miR-2861	NM_001042470	SUMF2	1647	1697	1	-30	1	0.000880674	0.412	-0.309265	0.0443155	-5.22671	16	21	7	3UTR		0	0
	hsa-miR-2861	NM_001146333	SUMF2	1742	1792	1	-30	1	0.000880674	0.412	-0.309265	0.0443155	-5.22671	16	21	7	3UTR		0	0
	hsa-miR-2861	NM_014478	CRCP	1165	1185	1	-24.3	1	0.00389152	0.515	-0.140791	-0.449505	-4.957	17	20	10	3UTR		0	0
	hsa-miR-2861	NM_001040647	CRCP	1066	1086	1	-24.3	1	0.00389152	0.515	-0.410226	-0.170384	-4.957	17	20	10	3UTR		0	0
	hsa-miR-2861	NM_001040648	CRCP	934	954	1	-24.3	1	0.00389152	0.515	-0.410226	-0.170384	-4.957	17	20	10	3UTR		0	0
	hsa-miR-2861	NM_001142414	CRCP	1010	1030	1	-24.3	1	0.00389152	0.515	-0.410226	-0.170384	-4.957	17	20	10	3UTR		0	0
	hsa-miR-2861	NM_014504	RABGEF1	2728	2747	1	-23.9	1	0.00156726	0.529	0.049082	0.0295522	-6.39038	15	19	10	3UTR		0	0
	hsa-miR-2861	NM_001287061	RABGEF1	2787	2806	1	-23.9	1	0.00156726	0.529	-0.291233	-0.211859	-6.39038	15	19	10	3UTR		0	0
	hsa-miR-2861	NM_018264	TYW1	3136	3161	1	-29.9	1	9.01387e-05	0.5	-0.766486	-0.459674	-4.17062	16	20	9	3UTR		0	0
	hsa-miR-2861	XM_017012678	CALN1	4412	4429	1	-29.8	1	0.00973176	0.412	0	0	-11.5013	15	17	15	3UTR		0	0
	hsa-miR-2861	XM_017012678	CALN1	4909	4933	1	-29.7	1	8.7816e-05	0.5	0	0	-10.1092	17	24	6	3UTR		0	0
	hsa-miR-2861	NM_001017440	CALN1	4310	4327	1	-29.8	1	0.00973176	0.412	-0.387932	0.010743	-11.5013	15	17	15	3UTR		0	0
	hsa-miR-2861	NM_001145440	TYW1B	2929	2954	1	-29.2	1	8.86398e-05	0.471	2.1	1.40072	-4.17062	16	20	9	3UTR		0	0
	hsa-miR-2861	NM_152559	METTL27	820	849	1	-33.2	1	7.41436e-05	0.368	0.811249	0.779206	-3.93757	17	20	12	3UTR		0	0
	hsa-miR-2861	NM_152559	METTL27	788	808	1	-30.1	1	6.98192e-07	0.338	0.622478	1.63136	-6.77039	17	20	9	3UTR		0	0
	hsa-miR-2861	NM_001145064	CASTOR2	6790	6815	1	-22.8	1	0.000414615	0.559	-0.514131	-0.17006	-5.08246	15	19	11	3UTR		0	0
	hsa-miR-2861	NM_030798	RCC1L	2146	2164	1	-30.3	1	3.24525e-06	0.412	1.08952	1.07614	-5.33701	16	18	11	3UTR		0	0
	hsa-miR-2861	NM_001127359	PHTF2	1997	2020	1	-21.6	0	0.157178	0.574	-0.38617	-0.07251	-14.5333	15	23	8	3UTR		0	0
	hsa-miR-2861	NM_033107	GTPBP10	2970	2991	1	-25.1	1	0.019877	0.603	0.109866	0.151001	-5.22671	17	21	8	3UTR		0	0
	hsa-miR-2861	NM_001042717	GTPBP10	2733	2754	1	-25.1	1	0.019877	0.603	0.109866	0.151001	-5.22671	17	21	8	3UTR		0	0
	hsa-miR-2861	XM_005250636	RBM48	4015	4035	1	-24.6	1	0.00207735	0.603	0	0	-6.50069	15	20	6	3UTR		0	0
	hsa-miR-2861	NM_001040057	FAM133B	1541	1565	1	-22.9	1	0.0074668	0.471	3.17431	2.13442	-6.46952	16	24	5	3UTR		0	0
	hsa-miR-2861	NM_001193307	SAMD9	5249	5267	1	-19.8	1	0.0120035	0.574	4.42688	1.81221	-7.75705	12	18	6	3UTR		0	0
	hsa-miR-2861	NM_017654	SAMD9	5350	5368	1	-19.8	1	0.0120035	0.574	1.17981	1.5799	-7.75705	12	18	6	3UTR		0	0
	hsa-miR-2861	NM_001308824	SF3B1	1298	1317	1	-21.4	1	0.00866091	0.559	3.25151	2.66853	-13.5494	15	19	10	3UTR		0	0
	hsa-miR-2861	NM_001308824	SF3B1	1243	1263	1	-21.4	1	0.0361653	0.662	2.04645	2.08657	-6.94906	14	20	7	3UTR		0	0
	hsa-miR-2861	NM_001162371	LOC728392	1080	1099	1	-32.6	1	1.45961e-06	0.294	0.938391	0.979989	-6.9638	16	19	9	3UTR		0	0
	hsa-miR-2861	NM_001033055	AIPL1	2346	2368	1	-29.8	1	0.00333216	0.456	3.49174	3.36907	-7.38222	17	22	8	3UTR		0	0
	hsa-miR-2861	NM_001285400	AIPL1	2460	2482	1	-29.8	1	0.00333216	0.456	4.68851	4.27039	-7.38222	17	22	8	3UTR		0	0
	hsa-miR-2861	NM_001285399	AIPL1	2490	2512	1	-29.8	1	0.00333216	0.456	5.35456	4.0337	-7.38222	17	22	8	3UTR		0	0
	hsa-miR-2861	NM_001033054	AIPL1	2337	2359	1	-29.8	1	0.00333216	0.456	2.94607	2.97203	-7.38222	17	22	8	3UTR		0	0
	hsa-miR-2861	NM_001285401	AIPL1	2454	2476	1	-29.8	1	0.00333216	0.456	2.97582	4.27355	-7.38222	17	22	8	3UTR		0	0
	hsa-miR-2861	NM_014336	AIPL1	2526	2548	1	-29.8	1	0.00333216	0.456	2.97582	4.27355	-7.38222	17	22	8	3UTR		0	0
	hsa-miR-2861	NM_014804	KIAA0753	3684	3705	1	-29.7	1	1.20862e-05	0.441	3.50335	2.77303	-7.49372	16	21	7	3UTR		0	0
	hsa-miR-2861	NM_032731	TXNDC17	1693	1711	1	-29.3	1	0.0246592	0.485	0.932182	0.38142	-7.08104	16	18	11	3UTR		0	0
	hsa-miR-2861	NM_016060	MED31	1392	1414	1	-32.2	1	0.00818103	0.456	5.5215	5.456	-7.12766	17	22	6	3UTR		0	0
	hsa-miR-2861	NM_153230	FBXO39	1613	1636	1	-29.3	1	0.000219641	0.485	0.289894	0.387211	-8.00486	17	23	8	3UTR		0	0
	hsa-miR-2861	NM_000718	CACNA1B	7953	8003	1	-37.4	1	4.00427e-06	0.353	-0.440979	0.445542	-3.93757	18	21	13	3UTR		0	0
	hsa-miR-2861	NM_001243812	CACNA1B	7766	7816	1	-37.4	1	4.00427e-06	0.353	-0.440979	0.445542	-3.93757	18	21	13	3UTR		0	0
	hsa-miR-2861	NM_017422	CALML5	621	655	1	-29.3	1	6.65631e-06	0.353	1.88742	1.3969	-3.93757	19	34	12	3UTR		0	0
	hsa-miR-2861	NM_014142	NUDT5	2132	2159	1	-28.6	1	6.43025e-06	0.471	0.474369	0.171245	-7.28438	17	27	10	3UTR		0	0
	hsa-miR-2861	NM_014142	NUDT5	2952	2979	1	-27.6	1	0.0217641	0.544	3.40043	2.14296	-7.38222	17	27	9	3UTR		0	0
	hsa-miR-2861	NM_153498	CAMK1D	2950	2968	1	-34	1	0.000897156	0.382	0.449234	0.0817588	-5.08246	16	18	14	3UTR		0	1
	hsa-miR-2861	NM_001282700	FAM107B	2523	2564	1	-25.4	1	1.75103e-06	0.485	1.88991	0.472098	-6.51614	14	18	8	3UTR		0	0
	hsa-miR-2861	NM_001320735	FAM107B	2589	2630	1	-25.4	1	1.75103e-06	0.485	-0.106603	0.985695	-6.51614	14	18	8	3UTR		0	0
	hsa-miR-2861	NM_001282701	FAM107B	2644	2685	1	-25.4	1	1.75103e-06	0.485	2.71456	2.68129	-6.51614	14	18	8	3UTR		0	0
	hsa-miR-2861	NM_001039844	ACBD7	1361	1384	1	-26.5	1	0.127836	0.456	0.168304	0.071173	-7.08104	16	23	6	3UTR		0	0
	hsa-miR-2861	NM_001261838	PTER	3062	3080	1	-22.1	1	5.58125e-05	0.559	0.0086842	0.692512	-6.23647	15	18	7	3UTR		0	0
	hsa-miR-2861	NM_001004470	ST8SIA6	2131	2151	1	-27	1	0.00752504	0.559	-0.0111016	0.0430677	-4.17062	15	20	10	3UTR		0	0
	hsa-miR-2861	NM_001098844	TMEM236	2120	2137	1	-27.7	1	0.000574371	0.426	-0.193234	-0.0583252	-6.57952	16	17	16	3UTR		0	0
	hsa-miR-2861	NM_032812	PLXDC2	6430	6463	1	-27.4	1	0.00125503	0.559	-0.196973	0.0725521	-8.52714	17	33	9	3UTR		0	0
	hsa-miR-2861	NM_001282736	PLXDC2	6283	6316	1	-27.4	1	0.00125503	0.559	-0.196973	0.0725521	-8.52714	17	33	9	3UTR		0	0
	hsa-miR-2861	NM_005028	PIP4K2A	2162	2187	1	-28.3	1	5.45408e-05	0.309	3.24466	1.96332	-3.93757	18	25	6	3UTR		0	0
	hsa-miR-2861	NM_153714	C10orf67	2220	2237	1	-28.5	1	0.000598782	0.397	0.413075	0.115087	-5.48126	15	17	9	3UTR		0	1
	hsa-miR-2861	NM_001282786	PRTFDC1	745	764	1	-22.6	1	0.0028306	0.544	0.078322	0.163154	-6.46921	17	19	14	3UTR		0	0
	hsa-miR-2861	NM_020200	PRTFDC1	822	841	1	-22.6	1	0.0028306	0.544	0.791338	0.0890608	-6.46921	17	19	14	3UTR		0	0
	hsa-miR-2861	NM_001270383	ENKUR	1968	1987	1	-25	1	0.000145855	0.5	0.845137	0.302623	-10.7004	14	18	9	3UTR		0	0
	hsa-miR-2861	NM_145010	ENKUR	2033	2074	1	-25	1	0.000145855	0.5	0.478417	-0.185737	-10.7004	14	18	9	3UTR		0	0
	hsa-miR-2861	NM_030751	ZEB1	5761	5785	1	-23.8	1	3.66499e-05	0.544	-0.069893	0.00465563	-5.49511	17	24	11	3UTR		0	0
	hsa-miR-2861	NM_001174093	ZEB1	5701	5725	1	-23.8	1	3.66499e-05	0.544	-0.069893	0.00465563	-5.49511	17	24	11	3UTR		0	0
	hsa-miR-2861	NM_001174095	ZEB1	5560	5584	1	-23.8	1	3.66499e-05	0.544	-0.069893	0.00465563	-5.49511	17	24	11	3UTR		0	0
	hsa-miR-2861	XM_011519663	CCDC7	4744	4773	1	-27	1	0.030973	0.574	0	0	-3.93757	19	29	6	3UTR		0	0
	hsa-miR-2861	XM_005252593	CCDC7	2810	2852	1	-27.1	1	0.030973	0.574	0	0	-3.93757	19	30	6	3UTR		0	0
	hsa-miR-2861	NM_181698	CCNY	1238	1258	1	-29.2	1	0.000105317	0.5	2.07905	0.645083	-7.3076	15	20	8	3UTR		0	0
	hsa-miR-2861	NM_001352478	ZNF248	1860	1885	1	-24.6	1	0.00595914	0.588	0.00902954	0.21454	-12.7823	16	25	8	3UTR		0	0
	hsa-miR-2861	NM_001278173	ZNF33A	3931	3953	1	-25.2	1	0.000246523	0.471	-0.359498	-0.0328912	-10.5576	15	22	6	3UTR		0	1
	hsa-miR-2861	NM_001278178	ZNF33A	3857	3879	1	-25.2	1	0.000246523	0.471	-0.359498	-0.0328912	-10.5576	15	22	6	3UTR		0	1
	hsa-miR-2861	NM_006954	ZNF33A	3852	3874	1	-25.2	1	0.000246523	0.471	0.407875	-0.0719704	-10.5576	15	22	6	3UTR		0	1
	hsa-miR-2861	NM_006974	ZNF33A	3849	3871	1	-25.2	1	0.000246523	0.471	0.407875	-0.0719704	-10.5576	15	22	6	3UTR		0	1
	hsa-miR-2861	NM_001278170	ZNF33A	3796	3818	1	-25.2	1	0.000246523	0.471	0.407875	-0.0719704	-10.5576	15	22	6	3UTR		0	1
	hsa-miR-2861	NM_001305033	ZNF33B	3767	3783	1	-26.3	1	0.000753988	0.588	2.87781	-0.201425	-6.59337	14	16	13	3UTR		0	1
	hsa-miR-2861	NM_006955	ZNF33B	3820	3836	1	-26.3	1	0.000753988	0.588	0.996377	0.802469	-6.59337	14	16	13	3UTR		0	1
	hsa-miR-2861	NM_173160	FXYD4	703	721	1	-29.9	1	1.64749e-05	0.515	-0.527622	-0.0541754	-5.52986	15	18	13	3UTR		0	0
	hsa-miR-2861	NM_001167985	INCA1	1124	1170	1	-31.6	1	0.00070006	0.412	-0.236492	-0.0135487	-6.46921	17	21	9	3UTR		0	0
	hsa-miR-2861	NM_213726	INCA1	1286	1332	1	-31.6	1	0.00070006	0.412	-0.236492	-0.0135487	-6.46921	17	21	9	3UTR		0	0
	hsa-miR-2861	NM_153018	ZFP3	4809	4851	1	-28.7	1	0.0675453	0.647	-0.0706184	0.261234	-3.93757	16	27	8	3UTR		0	0
	hsa-miR-2861	NM_207103	SCIMP	1631	1676	1	-31.5	1	0.00101305	0.544	0.109613	-0.348139	-4.79441	16	20	8	3UTR		0	0
	hsa-miR-2861	NM_001167574	UPK3A	536	585	1	-30	1	7.30945e-05	0.353	0	0	-5.18008	17	21	12	3UTR		0	0
	hsa-miR-2861	NM_005036	PPARA	8589	8607	1	-29.2	1	0.000104942	0.412	0	0	-6.03692	15	18	9	3UTR		0	1
	hsa-miR-2861	NM_001001928	PPARA	8505	8523	1	-29.2	1	0.000104942	0.412	0	0	-6.03692	15	18	9	3UTR		0	1
	hsa-miR-2861	XM_011530242	PPARA	2741	2765	1	-26.6	1	0.00718874	0.5	0	0	-7.20466	16	22	9	3UTR		0	1
	hsa-miR-2861	NM_207327	CDPF1	1309	1328	1	-29.3	1	0.000785298	0.324	0	0	-5.18008	17	19	17	3UTR		0	0
	hsa-miR-2861	XM_006724170	GRAMD4	2268	2310	1	-30.3	1	0.00148557	0.426	0	0	-6.25121	18	42	9	3UTR		0	0
	hsa-miR-2861	NM_015124	GRAMD4	2350	2392	1	-30.3	1	0.00148557	0.426	0	0	-6.25121	18	42	9	3UTR		0	0
	hsa-miR-2861	NM_024105	ALG12	2140	2162	1	-31.2	1	3.67411e-05	0.368	0	0	-3.93757	18	22	11	3UTR		0	0
	hsa-miR-2861	NM_001001794	DENND6B	1935	1956	1	-32.2	1	0.000812462	0.353	0	0	-6.25121	18	21	12	3UTR		0	0
	hsa-miR-2861	NM_033200	LMF2	2451	2470	1	-32.1	1	0.000115478	0.324	0	0	-5.18008	17	19	11	3UTR		0	0
	hsa-miR-2861	NM_001185011	NCAPH2	2832	2882	1	-33.4	1	0.0051568	0.353	0	0	-3.93757	19	50	9	3UTR		0	0
	hsa-miR-2861	NM_152299	NCAPH2	2829	2879	1	-33.4	1	0.0051568	0.353	0	0	-3.93757	19	50	9	3UTR		0	0
	hsa-miR-2861	NM_007081	RABL2B	1666	1684	1	-31.6	1	0.000897463	0.382	0	0	-6.72377	17	18	17	3UTR		0	0
	hsa-miR-2861	NM_001003789	RABL2B	1673	1691	1	-31.6	1	0.000897463	0.382	0	0	-6.72377	17	18	17	3UTR		0	0
	hsa-miR-2861	NM_001130923	RABL2B	1855	1873	1	-31.6	1	0.000897463	0.382	0	0	-6.72377	17	18	17	3UTR		0	0
	hsa-miR-2861	NM_001130921	RABL2B	1921	1939	1	-31.6	1	0.000897463	0.382	0	0	-6.72377	17	18	17	3UTR		0	0
	hsa-miR-2861	NM_006140	CSF2RA	1677	1731	1	-23.5	1	0.000197006	0.441	0	0	-3.93757	18	54	8	3UTR		0	0
	hsa-miR-2861	NM_172246	CSF2RA	1498	1552	1	-23.5	1	0.000197006	0.441	0	0	-3.93757	18	54	8	3UTR		0	0
	hsa-miR-2861	NM_172249	CSF2RA	1280	1334	1	-23.5	1	0.000197006	0.441	0	0	-3.93757	18	54	8	3UTR		0	0
	hsa-miR-2861	NM_001161529	CSF2RA	1805	1859	1	-23.5	1	0.000197006	0.441	0	0	-3.93757	18	54	8	3UTR		0	0
	hsa-miR-2861	NM_172245	CSF2RA	1653	1707	1	-23.5	1	0.000197006	0.441	0	0	-3.93757	18	54	8	3UTR		0	0
	hsa-miR-2861	NM_001161532	CSF2RA	1446	1500	1	-23.5	1	0.000197006	0.441	0	0	-3.93757	18	54	8	3UTR		0	0
	hsa-miR-2861	NM_001161530	CSF2RA	1611	1665	1	-23.5	1	0.000197006	0.441	0	0	-3.93757	18	54	8	3UTR		0	0
	hsa-miR-2861	NM_172247	CSF2RA	1412	1466	1	-23.5	1	0.000197006	0.441	0	0	-3.93757	18	54	8	3UTR		0	0
	hsa-miR-2861	NM_145177	DHRSX	1135	1159	1	-27.7	1	1.45457e-05	0.471	0	0	-3.93757	17	24	7	3UTR		0	0
	hsa-miR-2861	NM_016379	VCX3A	882	932	1	-32.7	1	0.00029842	0.397	0	0	-8.05661	16	20	7	3UTR		0	1
	hsa-miR-2861	NM_013452	VCX	854	904	1	-32.7	1	0.000407007	0.397	0	0	-8.05661	16	20	7	3UTR		0	1
	hsa-miR-2861	NM_001001888	VCX3B	1062	1112	1	-32.7	1	0.000433024	0.397	0	0	-8.05661	16	20	7	3UTR		0	1
	hsa-miR-2861	NM_001139468	TBL1X	4669	4689	1	-30	1	0.00029934	0.309	0	0	-5.18008	16	20	12	3UTR		0	0
	hsa-miR-2861	NM_001139466	TBL1X	4679	4699	1	-30	1	0.00029934	0.309	0	0	-5.18008	16	20	12	3UTR		0	0
	hsa-miR-2861	NM_001139467	TBL1X	4534	4554	1	-30	1	0.00029934	0.309	0	0	-5.18008	16	20	12	3UTR		0	0
	hsa-miR-2861	NM_016562	TLR7	4175	4193	1	-26.2	1	4.1172e-05	0.544	0	0	-5.18008	16	18	9	3UTR		0	0
	hsa-miR-2861	NM_001297564	TCEANC	1509	1526	1	-22.9	1	0.000687059	0.529	0	0	-5.91553	14	17	9	3UTR		0	0
	hsa-miR-2861	XM_017029316	TCEANC	1622	1639	1	-22.9	1	0.000687059	0.529	0	0	-5.91553	14	17	9	3UTR		0	0
	hsa-miR-2861	NM_001168531	ASB9	1874	1897	1	-24.1	1	0.00301352	0.559	0	0	-5.48126	18	23	8	3UTR		0	0
	hsa-miR-2861	NM_001168530	ASB9	1657	1680	1	-24.1	1	0.00301352	0.559	0	0	-5.48126	18	23	8	3UTR		0	0
	hsa-miR-2861	NM_024087	ASB9	1687	1710	1	-24.1	1	0.00301352	0.559	0	0	-5.48126	18	23	8	3UTR		0	0
	hsa-miR-2861	NM_007220	CA5B	4421	4439	1	-29.1	1	0.00196596	0.485	0	0	-11.0558	14	18	8	3UTR		0	0
	hsa-miR-2861	NM_004057	S100G	407	423	1	-19.6	1	0.000207791	0.75	0	0	-6.9638	13	16	6	3UTR		0	0
	hsa-miR-2861	NM_006089	SCML2	3727	3745	1	-30.4	1	0.00035071	0.441	0	0	-6.72377	17	18	17	3UTR		0	0
	hsa-miR-2861	NM_003159	CDKL5	3355	3372	1	-28.7	1	8.67138e-06	0.426	0	0	-8.30604	15	17	9	3UTR		0	0
	hsa-miR-2861	NM_001037343	CDKL5	3351	3368	1	-28.7	1	8.67138e-06	0.426	0	0	-8.30604	15	17	9	3UTR		0	0
	hsa-miR-2861	NM_006240	PPEF1	2460	2489	1	-26	1	0.012396	0.471	0	0	-5.08246	15	24	9	3UTR		0	0
	hsa-miR-2861	NM_152226	PPEF1	2274	2303	1	-26	1	0.012396	0.471	0	0	-5.08246	15	24	9	3UTR		0	0
	hsa-miR-2861	NM_001142386	PDK3	6543	6568	1	-31.2	1	1.84371e-05	0.412	0	0	-11.3983	16	25	10	3UTR		0	0
	hsa-miR-2861	NM_139058	ARX	2101	2121	1	-33.2	1	0.0489666	0.309	0	0	-8.67135	16	20	11	3UTR		0	0
	hsa-miR-2861	NM_152787	TAB3	5442	5463	1	-27.4	1	3.32145e-06	0.471	0	0	-6.35195	16	21	6	3UTR		0	0
	hsa-miR-2861	XM_005274483	TAB3	5355	5376	1	-27.4	1	3.32145e-06	0.471	0	0	-6.35195	16	21	6	3UTR		0	0
	hsa-miR-2861	NM_000950	PRRG1	2801	2817	1	-22.8	1	0.000409255	0.485	0	0	-7.12766	14	16	9	3UTR		0	0
	hsa-miR-2861	NM_001142395	PRRG1	2710	2726	1	-22.8	1	0.000409255	0.485	0	0	-7.12766	14	16	9	3UTR		0	0
	hsa-miR-2861	NM_001173489	PRRG1	2820	2836	1	-22.8	1	0.000409255	0.485	0	0	-7.12766	14	16	9	3UTR		0	0
	hsa-miR-2861	NM_001173490	PRRG1	2729	2745	1	-22.8	1	0.000409255	0.485	0	0	-7.12766	14	16	9	3UTR		0	0
	hsa-miR-2861	NM_000397	CYBB	4024	4044	1	-26	1	0.00577618	0.485	0	0	-8.91345	16	20	10	3UTR		0	0
	hsa-miR-2861	NM_000397	CYBB	4047	4063	1	-25.6	1	0.000249629	0.544	0	0	-8.7692	14	16	11	3UTR		0	0
	hsa-miR-2861	XM_011543995	CASK	4622	4638	1	-28.9	1	0.140637	0.515	0	0	-12.7904	15	16	15	3UTR		0	0
	hsa-miR-2861	XM_011543994	CASK	4655	4671	1	-28.9	1	0.140637	0.515	0	0	-12.7904	15	16	15	3UTR		0	0
	hsa-miR-2861	NM_001126055	CASK	4552	4568	1	-28.9	1	0.140637	0.515	0	0	-12.7904	15	16	15	3UTR		0	0
	hsa-miR-2861	NM_001126054	CASK	4555	4571	1	-28.9	1	0.140637	0.515	0	0	-12.7904	15	16	15	3UTR		0	0
	hsa-miR-2861	NM_003688	CASK	4624	4640	1	-28.9	1	0.140637	0.515	0	0	-12.7904	15	16	15	3UTR		0	0
	hsa-miR-2861	NM_001288772	PIK3C2G	4623	4640	1	-24.7	1	0.0367499	0.647	0.720768	1.05633	-5.18008	15	17	9	3UTR		0	0
	hsa-miR-2861	NM_134431	SLCO1A2	7284	7301	1	-26.4	1	0.482594	0.485	-0.198702	0.0148856	-7.08104	14	17	6	3UTR		0	0
	hsa-miR-2861	NM_004985	KRAS	1749	1767	1	-25.5	1	8.16759e-05	0.515	0.45472	0.514881	-12.9906	14	18	10	3UTR		0	0
	hsa-miR-2861	NM_001145727	LMNTD1	1484	1512	1	-33.5	1	0.0233782	0.397	-0.195141	0.132364	-4.79441	18	28	9	3UTR		0	0
	hsa-miR-2861	NM_001304481	FGD4	2999	3016	1	-24.7	1	0.000537207	0.632	0.989469	0.769977	-5.81384	16	17	16	3UTR		0	0
	hsa-miR-2861	NM_139241	FGD4	3123	3140	1	-24.7	1	0.000537207	0.632	0.989469	0.769977	-5.81384	16	17	16	3UTR		0	0
	hsa-miR-2861	NM_001330373	FGD4	2939	2956	1	-24.7	1	0.000537207	0.632	0.989469	0.769977	-5.81384	16	17	16	3UTR		0	0
	hsa-miR-2861	NM_001304480	FGD4	3033	3050	1	-24.7	1	0.000537207	0.632	0.989469	0.769977	-5.81384	16	17	16	3UTR		0	0
	hsa-miR-2861	NM_201515	PPHLN1	1503	1521	1	-25.4	1	0.0098186	0.471	-0.151902	-0.438488	-9.29912	17	18	17	3UTR		0	0
	hsa-miR-2861	NM_201440	PPHLN1	1338	1356	1	-25.4	1	0.0098186	0.471	-0.151902	-0.438488	-9.29912	17	18	17	3UTR		0	0
	hsa-miR-2861	NM_201439	PPHLN1	1460	1478	1	-25.4	1	0.0098186	0.471	-0.209076	-0.307273	-9.29912	17	18	17	3UTR		0	0
	hsa-miR-2861	NM_001143788	PPHLN1	1403	1421	1	-25.4	1	0.0098186	0.471	-0.151902	-0.438488	-9.29912	17	18	17	3UTR		0	0
	hsa-miR-2861	NM_001146076	RPAP3	3332	3353	1	-24.9	1	0.00186041	0.5	2.24839	3.24749	-7.54034	15	21	8	3UTR		0	0
	hsa-miR-2861	NM_024604	RPAP3	3491	3512	1	-24.9	1	0.00186041	0.5	1.00154	1.68464	-7.54034	15	21	8	3UTR		0	0
	hsa-miR-2861	NM_001319301	ASB8	1038	1057	1	-26.6	1	0.000292274	0.529	0.41105	0.0349937	-8.05661	17	19	15	3UTR		0	0
	hsa-miR-2861	NM_001319300	ASB8	1042	1061	1	-26.6	1	0.000292274	0.529	0.438744	0.0908425	-8.05661	17	19	15	3UTR		0	0
	hsa-miR-2861	NM_001172682	ZNF641	1353	1398	1	-25.9	1	0.000345667	0.397	0.367228	-0.0448823	-3.93757	18	45	10	3UTR		0	0
	hsa-miR-2861	NM_152319	C12orf54	542	565	1	-25.3	1	0.00011076	0.515	0.473874	0.413365	-5.22671	18	23	13	3UTR		0	0
	hsa-miR-2861	NM_002289	LALBA	477	496	1	-25.3	1	0.03054	0.412	1.79627	0.706363	-11.2001	16	19	12	3UTR		0	0
	hsa-miR-2861	NM_001659	ARF3	1358	1387	1	-28.5	1	0.00363217	0.426	0.77643	0.875306	-5.48126	18	29	9	3UTR		0	0
	hsa-miR-2861	NM_198900	FMNL3	7769	7789	1	-31.6	1	0.00449294	0.529	0.974943	0.518067	-6.76235	17	20	10	3UTR		0	1
	hsa-miR-2861	NM_003217	TMBIM6	1332	1350	1	-27.7	1	0.00305083	0.544	0.48939	0.37818	-3.93757	16	18	12	3UTR		0	0
	hsa-miR-2861	NM_001098576	TMBIM6	1531	1552	1	-29.1	1	0.0197252	0.441	-0.487936	0.23013	-6.46921	17	21	9	3UTR		0	0
	hsa-miR-2861	XM_024449169	TMBIM6	1307	1325	1	-27.7	1	0.00305083	0.544	0	0	-3.93757	16	18	12	3UTR		0	0
	hsa-miR-2861	XM_024449174	TMBIM6	1311	1329	1	-27.7	1	0.00305083	0.544	0	0	-3.93757	16	18	12	3UTR		0	0
	hsa-miR-2861	NM_012306	FAIM2	3399	3420	1	-30.3	1	0.00874939	0.353	-0.0348323	0.0550728	-6.46921	16	21	9	3UTR		0	0
	hsa-miR-2861	XM_005268730	FAIM2	1935	1955	1	-33.3	1	0.00246179	0.412	0	0	-5.22671	18	20	10	3UTR		0	0
	hsa-miR-2861	XM_005268730	FAIM2	3142	3163	1	-30.3	1	0.00874939	0.353	0	0	-6.46921	16	21	9	3UTR		0	0
	hsa-miR-2861	NM_005276	GPD1	1774	1797	1	-27.8	1	0.0305135	0.426	0.170134	0.850515	-7.82644	17	23	6	3UTR		0	0
	hsa-miR-2861	NM_001257199	GPD1	1705	1728	1	-27.8	1	0.0305135	0.426	0.170134	0.850515	-7.82644	17	23	6	3UTR		0	0
	hsa-miR-2861	NM_001200052	NPL	1178	1194	1	-28.2	1	4.59509e-06	0.412	3.70404	2.23526	-6.72377	15	16	15	3UTR		0	0
	hsa-miR-2861	NM_001300764	TSEN15	965	982	1	-25.6	1	0.000482493	0.574	-0.358385	-0.14345	-8.7692	16	17	16	3UTR		0	0
	hsa-miR-2861	NM_052965	TSEN15	953	970	1	-25.6	1	0.000482493	0.574	-0.358385	-0.14345	-8.7692	16	17	16	3UTR		0	0
	hsa-miR-2861	NM_001300766	TSEN15	849	866	1	-25.6	1	0.000482493	0.574	-0.358385	-0.14345	-8.7692	16	17	16	3UTR		0	0
	hsa-miR-2861	NM_001127394	TSEN15	811	828	1	-25.6	1	0.000482493	0.574	-0.358385	-0.14345	-8.7692	16	17	16	3UTR		0	0
	hsa-miR-2861	NM_001105518	SWT1	3451	3472	1	-24.6	1	5.69584e-05	0.559	-0.635545	0.291237	-5.22671	17	21	12	3UTR		0	0
	hsa-miR-2861	NM_017673	SWT1	3502	3523	1	-24.6	1	5.69584e-05	0.559	0.23313	0.178544	-5.22671	17	21	12	3UTR		0	0
	hsa-miR-2861	NM_005807	PRG4	4492	4511	1	-26.8	1	0.00840867	0.588	3.00198	1.79294	-7.65065	15	19	8	3UTR		0	0
	hsa-miR-2861	NM_001303232	PRG4	4363	4382	1	-26.8	1	0.00840867	0.588	3.00198	1.79294	-7.65065	15	19	8	3UTR		0	0
	hsa-miR-2861	NM_001127709	PRG4	4213	4232	1	-26.8	1	0.00840867	0.588	3.00198	1.79294	-7.65065	15	19	8	3UTR		0	0
	hsa-miR-2861	NM_001127708	PRG4	4369	4388	1	-26.8	1	0.00840867	0.588	3.00198	1.79294	-7.65065	15	19	8	3UTR		0	0
	hsa-miR-2861	NM_021023	CFHR3	1488	1511	1	-19.9	1	0.000712075	0.618	0.0805511	0.215047	-3.93757	18	23	8	3UTR		0	0
	hsa-miR-2861	NM_001166624	CFHR3	1305	1328	1	-19.9	1	0.000712075	0.618	0.0805511	0.215047	-3.93757	18	23	8	3UTR		0	0
	hsa-miR-2861	NM_194314	ZBTB41	5300	5323	1	-22.6	1	0.000829137	0.632	0.185677	0.25792	-5.49511	17	23	8	3UTR		0	0
	hsa-miR-2861	NM_194314	ZBTB41	4264	4280	1	-21	1	0.0423873	0.676	0.893212	1.43564	-12.6459	14	16	9	3UTR		0	0
	hsa-miR-2861	NM_003281	TNNI1	2088	2106	1	-29.8	1	0.000891478	0.441	0.177197	-0.258949	-6.72377	17	18	17	3UTR		0	0
	hsa-miR-2861	NM_003281	TNNI1	4826	4845	1	-29.4	1	0.00233767	0.368	-0.318224	-0.145895	-6.72377	17	19	9	3UTR		0	0
	hsa-miR-2861	NM_012396	PHLDA3	1348	1369	1	-33.1	1	0.0759051	0.426	2.07973	1.09739	-5.18008	17	21	9	3UTR	MIRT501653	0	1
	hsa-miR-2861	NM_004078	CSRP1	1776	1795	1	-38.4	1	0.00155689	0.412	0.0809054	2.31777	-5.22671	17	19	15	3UTR		0	1
	hsa-miR-2861	NM_018085	IPO9	4681	4701	1	-29.5	1	0.000532347	0.588	-0.0394488	-0.0932774	-8.00486	16	20	7	3UTR		0	0
	hsa-miR-2861	NM_004767	GPR37L1	3768	3785	1	-34.1	1	0.00443197	0.397	0.387264	0.444616	-5.08246	16	17	16	3UTR		0	0
	hsa-miR-2861	NM_001331029	PPP1R12B	10409	10428	1	-28.3	1	0.000136884	0.426	-0.294935	-0.37967	-9.11557	15	19	8	3UTR		0	0
	hsa-miR-2861	NM_002481	PPP1R12B	10226	10245	1	-28.3	1	0.000136884	0.426	-0.294935	-0.37967	-9.11557	15	19	8	3UTR		0	0
	hsa-miR-2861	NM_032104	PPP1R12B	8762	8781	1	-28.3	1	0.000136884	0.426	-0.383704	-0.365144	-9.11557	15	19	8	3UTR		0	0
	hsa-miR-2861	NM_032103	PPP1R12B	8581	8600	1	-28.3	1	0.000136884	0.426	-0.383704	-0.365144	-9.11557	15	19	8	3UTR		0	0
	hsa-miR-2861	NM_001197131	PPP1R12B	7714	7733	1	-28.3	1	0.000136884	0.426	-0.319145	-0.403879	-9.11557	15	19	8	3UTR		0	0
	hsa-miR-2861	NM_002023	FMOD	3119	3142	1	-29.4	1	0.000102882	0.412	0	0	-5.22671	18	23	7	3UTR		0	0
	hsa-miR-2861	NM_002725	PRELP	2030	2051	1	-32.8	1	2.87718e-05	0.382	0.0323676	-0.104036	-5.22671	17	21	10	3UTR		0	0
	hsa-miR-2861	NM_002725	PRELP	5301	5322	1	-31.8	1	0.00386614	0.515	0.210619	-0.111552	-4.17062	18	21	11	3UTR		0	0
	hsa-miR-2861	NM_001684	ATP2B4	8107	8132	1	-26.8	1	0.0025044	0.471	0.408161	0.500266	-3.79332	17	22	15	3UTR		0	0
	hsa-miR-2861	NM_017773	LAX1	2958	2972	1	-23.5	1	0.003619	0.485	0.203786	-0.000972256	-9.14414	11	14	7	3UTR		0	0
	hsa-miR-2861	NM_001136190	LAX1	2687	2701	1	-23.5	1	0.003619	0.485	0.203786	-0.000972256	-9.14414	11	14	7	3UTR		0	0
	hsa-miR-2861	NM_000537	REN	1271	1292	1	-29.4	1	4.77783e-07	0.294	2.04849	1.45554	-7.13993	16	21	8	3UTR		0	0
	hsa-miR-2861	NM_198447	GOLT1A	752	793	1	-24.4	1	0.000523195	0.397	0	0	-3.93757	19	41	9	3UTR		0	0
	hsa-miR-2861	NM_001160332	NFASC	6579	6600	1	-31.3	1	3.46728e-06	0.456	0.161176	0.0975133	-3.93757	19	21	10	3UTR		0	0
	hsa-miR-2861	NM_015090	NFASC	6564	6585	1	-31.3	1	3.46728e-06	0.456	0.161176	0.0975133	-3.93757	19	21	10	3UTR		0	0
	hsa-miR-2861	XM_011509328	NFASC	6450	6471	1	-31.3	1	3.46728e-06	0.456	0	0	-3.93757	19	21	10	3UTR		0	0
	hsa-miR-2861	XM_005244993	NFASC	6608	6629	1	-31.3	1	3.46728e-06	0.456	0	0	-3.93757	19	21	10	3UTR		0	0
	hsa-miR-2861	NM_001160331	NFASC	6386	6407	1	-31.3	1	3.46728e-06	0.456	0.161176	0.0975133	-3.93757	19	21	10	3UTR		0	0
	hsa-miR-2861	NM_001242925	TMCC2	2955	2987	1	-29.9	1	0.000362142	0.456	-0.32244	0.153502	-6.9696	18	32	6	3UTR		0	0
	hsa-miR-2861	NM_001297611	TMCC2	2413	2445	1	-29.9	1	0.000362142	0.456	-0.32244	0.153502	-6.9696	18	32	6	3UTR		0	0
	hsa-miR-2861	NM_001297613	TMCC2	2433	2465	1	-29.9	1	0.000362142	0.456	-0.32244	0.153502	-6.9696	18	32	6	3UTR		0	0
	hsa-miR-2861	NM_001331034	TMCC2	2387	2419	1	-29.9	1	0.000362142	0.456	-0.32244	0.153502	-6.9696	18	32	6	3UTR		0	0
	hsa-miR-2861	NM_001001552	LEMD1	559	578	1	-25.3	1	0.000323057	0.515	1.25816	1.13026	-12.4228	15	19	7	3UTR		0	0
	hsa-miR-2861	NM_001199050	LEMD1	701	720	1	-25.3	1	0.000323057	0.515	1.25816	1.13026	-12.4228	15	19	7	3UTR		0	0
	hsa-miR-2861	NM_001304839	RAB7B	1190	1213	1	-29.4	1	0.00019161	0.382	0.00243295	-0.225405	-3.79332	15	18	10	3UTR		0	0
	hsa-miR-2861	NM_001164522	RAB7B	1316	1339	1	-29.4	1	0.00019161	0.382	-0.521226	-0.150072	-3.79332	15	18	10	3UTR		0	0
	hsa-miR-2861	NM_001164522	RAB7B	917	937	1	-28.4	1	0.0090495	0.338	0.403083	-0.240948	-7.23797	16	20	6	3UTR		0	0
	hsa-miR-2861	NM_177403	RAB7B	1390	1413	1	-29.4	1	0.00019161	0.382	-0.63147	-0.219893	-3.79332	15	18	10	3UTR		0	0
	hsa-miR-2861	NM_177403	RAB7B	991	1011	1	-28.4	1	0.0090495	0.338	-0.0542846	0.0847116	-7.23797	16	20	6	3UTR		0	0
	hsa-miR-2861	NM_148964	CTSE	1544	1563	1	-28.1	1	1.3663e-05	0.426	3.64142	2.00765	-7.35355	15	19	9	3UTR		0	0
	hsa-miR-2861	NM_001910	CTSE	1686	1705	1	-28.1	1	1.3663e-05	0.426	3.64142	2.00765	-7.35355	15	19	9	3UTR		0	0
	hsa-miR-2861	NM_001300952	SRGAP2	4686	4720	1	-33.8	1	0.000180451	0.397	2.23282	2.33257	-5.22671	17	21	12	3UTR		0	0
	hsa-miR-2861	NM_153758	IL19	771	804	1	-28	1	4.75933e-05	0.456	2.55106	1.24744	-6.53765	14	18	7	3UTR		0	0
	hsa-miR-2861	NM_001018053	PFKFB2	3017	3036	1	-24.8	1	0.00143154	0.618	0.0105723	0.274151	-10.8595	15	19	11	3UTR		0	0
	hsa-miR-2861	NM_006212	PFKFB2	2278	2301	1	-26.4	1	0.00738476	0.441	0.727483	0.511549	-5.22671	17	23	10	3UTR		0	0
	hsa-miR-2861	NM_004619	TRAF5	3005	3023	1	-29.4	1	0.000437002	0.441	-0.341262	-0.0240955	-6.72377	17	18	17	3UTR		0	0
	hsa-miR-2861	NM_145759	TRAF5	3005	3023	1	-29.4	1	0.000437002	0.441	-0.341262	-0.0240955	-6.72377	17	18	17	3UTR		0	0
	hsa-miR-2861	NM_001204183	NEK2	1783	1808	1	-28.8	1	0.000522802	0.426	2.68951	1.71762	-6.72377	17	19	17	3UTR		0	0
	hsa-miR-2861	NM_001102601	CCDC163	952	979	1	-29.1	1	0.0207631	0.382	-0.086286	0.0296023	-5.18008	18	27	9	3UTR		0	0
	hsa-miR-2861	NM_001358406	CCDC163	1008	1035	1	-29.1	1	0.0207631	0.382	-0.161997	0.149621	-5.18008	18	27	9	3UTR		0	0
	hsa-miR-2861	NM_001256127	NSUN4	1962	1983	1	-28.4	1	0.0528156	0.456	-0.0237404	0.361207	-5.03583	16	21	8	3UTR		0	0
	hsa-miR-2861	NM_001097611	KNCN	353	415	1	-31.5	1	0.00672626	0.338	-0.0640373	-0.162185	-5.22671	17	48	10	3UTR		0	0
	hsa-miR-2861	NM_198973	MKNK1	1251	1276	1	-28.2	1	0.00448161	0.412	5.01539	2.10304	-8.05661	18	25	8	3UTR		0	0
	hsa-miR-2861	NM_201403	MOB3C	1621	1647	1	-31.8	1	0.00184188	0.485	0.174763	0.28972	-3.93757	19	26	8	3UTR		0	0
	hsa-miR-2861	NM_145279	MOB3C	1603	1629	1	-31.8	1	0.00184188	0.485	0.276947	0.241821	-3.93757	19	26	8	3UTR		0	0
	hsa-miR-2861	NM_000778	CYP4A11	1730	1769	1	-29.3	1	0.000809406	0.426	-0.428619	1.87993	-5.18008	18	39	9	3UTR		0	0
	hsa-miR-2861	XM_005270767	CYP4A22	1409	1426	1	-26.3	1	0.0147346	0.382	0	0	-11.5013	16	17	16	3UTR		0	0
	hsa-miR-2861	NM_005764	PDZK1IP1	626	646	1	-27.9	1	0.00140092	0.382	1.91141	1.94418	-6.77039	17	20	10	3UTR		0	0
	hsa-miR-2861	NM_148909	OSBPL9	3305	3327	1	-32.5	1	0.00180864	0.559	-0.0080472	0.940692	-5.22671	16	22	13	3UTR		0	0
	hsa-miR-2861	NM_024586	OSBPL9	3275	3297	1	-32.5	1	0.00180864	0.559	-0.0080472	0.940692	-5.22671	16	22	13	3UTR		0	0
	hsa-miR-2861	NM_148908	OSBPL9	3236	3258	1	-32.5	1	0.00180864	0.559	-0.0080472	0.940692	-5.22671	16	22	13	3UTR		0	0
	hsa-miR-2861	NM_148906	OSBPL9	3224	3246	1	-32.5	1	0.00180864	0.559	-0.0080472	0.940692	-5.22671	16	22	13	3UTR		0	0
	hsa-miR-2861	NM_001330580	OSBPL9	3031	3053	1	-32.5	1	0.00180864	0.559	0.0527402	-0.128862	-5.22671	16	22	13	3UTR		0	0
	hsa-miR-2861	NM_148904	OSBPL9	2992	3014	1	-32.5	1	0.00180864	0.559	0.0527402	-0.128862	-5.22671	16	22	13	3UTR		0	0
	hsa-miR-2861	NM_148905	OSBPL9	2896	2918	1	-32.5	1	0.00180864	0.559	0.0527402	-0.128862	-5.22671	16	22	13	3UTR		0	0
	hsa-miR-2861	NM_001007250	SCP2	791	807	1	-19.3	1	0.000240888	0.588	-0.12015	0.511621	-10.1823	13	16	7	3UTR		0	0
	hsa-miR-2861	NM_001305052	TMEM59	5499	5517	1	-27.9	1	0.00420232	0.426	4.88551	2.38948	-9.29912	17	18	17	3UTR		0	0
	hsa-miR-2861	NM_001305052	TMEM59	4968	4989	1	-27.6	1	0.00517113	0.441	1.91594	1.09717	-6.46921	16	21	9	3UTR		0	0
	hsa-miR-2861	NM_001305051	TMEM59	5074	5095	1	-27.6	1	0.00517113	0.441	1.65931	1.13154	-6.46921	16	21	9	3UTR		0	0
	hsa-miR-2861	NM_004872	TMEM59	5826	5844	1	-27.9	1	0.00420232	0.426	2.40523	1.82564	-9.29912	17	18	17	3UTR		0	0
	hsa-miR-2861	NM_004872	TMEM59	5295	5316	1	-27.6	1	0.00517113	0.441	1.21937	1.65259	-6.46921	16	21	9	3UTR		0	0
	hsa-miR-2861	NM_153035	TCEANC2	2255	2272	1	-27.7	1	0.0308001	0.603	-0.121066	0.195119	-5.03583	16	17	16	3UTR		0	0
	hsa-miR-2861	NM_153035	TCEANC2	1251	1275	1	-26.4	1	0.00207721	0.456	1.82472	1.73492	-9.95757	17	24	8	3UTR		0	0
	hsa-miR-2861	NM_152489	UBE2U	2781	2819	1	-24.4	1	0.0429725	0.441	-0.019955	-0.272936	-8.62473	15	22	6	3UTR		0	0
	hsa-miR-2861	XM_017000385	UBE2U	597	634	1	-26.7	1	0.0117044	0.559	0	0	-6.98341	14	18	10	3UTR		0	0
	hsa-miR-2861	XM_017000384	UBE2U	628	665	1	-26.7	1	0.0117044	0.559	0	0	-6.98341	14	18	10	3UTR		0	0
	hsa-miR-2861	NM_013410	AK4	2554	2578	1	-27	1	0.141357	0.544	0.194725	-0.0612928	-8.05661	18	24	11	3UTR		0	0
	hsa-miR-2861	NM_001276352	C1orf141	1248	1266	1	-22.9	1	0.0309133	0.559	-0.304929	0.16578	-8.00486	14	18	5	3UTR		0	0
	hsa-miR-2861	NM_018841	GNG12	3921	3941	1	-24.2	1	0.00056075	0.441	0.287049	1.21388	-6.77039	16	20	11	3UTR		0	0
	hsa-miR-2861	NM_018841	GNG12	3128	3147	1	-24.3	1	0.00120845	0.559	0.120693	-0.108374	-10.8405	16	19	7	3UTR		0	0
	hsa-miR-2861	NM_001889	CRYZ	2019	2041	1	-23.5	1	0.000372792	0.647	0	0	-6.69537	16	22	7	3UTR		0	0
	hsa-miR-2861	NM_153320	SLC22A7	2329	2347	1	-31.4	1	0.000148687	0.485	0.377366	0.0994921	-9.2861	15	18	10	3UTR		0	1
	hsa-miR-2861	NM_006672	SLC22A7	2323	2341	1	-31.4	1	0.000148687	0.485	0.377366	0.0994921	-9.2861	15	18	10	3UTR		0	1
	hsa-miR-2861	NM_006502	POLH	6799	6821	1	-28.5	1	0.00163562	0.574	-0.193059	0.0872537	-8.28966	17	22	9	3UTR		0	0
	hsa-miR-2861	NM_001291970	POLH	6728	6750	1	-28.5	1	0.00163562	0.574	-0.193059	0.0872537	-8.28966	17	22	9	3UTR		0	0
	hsa-miR-2861	NM_001291970	POLH	1737	1758	1	-27.8	1	0.0151363	0.5	0.844578	0.423995	-6.46921	17	21	8	3UTR		0	0
	hsa-miR-2861	NM_001015051	RUNX2	3237	3257	1	-29.6	1	0.00160466	0.485	0.496626	0.712288	-7.49372	17	20	7	3UTR		0	0
	hsa-miR-2861	NM_001114086	CLIC5	1978	2028	1	-32.3	1	1.15469e-06	0.441	0.0817412	-0.0351286	-3.93757	19	33	9	3UTR		0	0
	hsa-miR-2861	NM_001251973	RCAN2	2238	2260	1	-29.4	1	0.00105916	0.618	1.57316	1.91569	-9.43035	16	22	11	3UTR		0	0
	hsa-miR-2861	NM_025048	ADGRF1	1026	1073	1	-31.8	1	8.46817e-05	0.397	0.511732	0.639277	-6.72377	17	19	17	3UTR		0	0
	hsa-miR-2861	NM_003221	TFAP2B	4426	4456	1	-35.1	1	0.00187529	0.515	2.32428	1.49548	-5.08246	17	30	9	3UTR		0	0
	hsa-miR-2861	NM_002190	IL17A	560	584	1	-24.8	1	0.00680963	0.456	0.0962149	-0.103095	-8.2121	17	24	4	3UTR		0	0
	hsa-miR-2861	NM_001172420	EFHC1	4677	4698	1	-27.3	1	0.00764798	0.529	0.12813	0.0404574	-5.22671	17	21	5	3UTR		0	0
	hsa-miR-2861	NM_016513	ICK	3925	3943	1	-32.8	1	0.0116328	0.5	1.72829	2.67512	-6.93679	15	18	8	3UTR		0	0
	hsa-miR-2861	NM_003643	GCM1	1536	1553	1	-26.8	1	0.00632877	0.529	1.21038	0.760953	-10.0346	15	17	12	3UTR		0	0
	hsa-miR-2861	NM_001003760	KLHL31	2716	2736	1	-28.7	1	0.0184016	0.544	-0.0921729	0.0207804	-6.03692	16	20	12	3UTR		0	0
	hsa-miR-2861	NM_001257273	ZNF451	7810	7828	1	-29.1	1	0.000194115	0.485	-0.0383937	0.167284	-11.0558	14	18	8	3UTR		0	0
	hsa-miR-2861	NM_001402	EEF1A1	3108	3131	1	-26.8	1	0.00302634	0.618	5.97466	6.00757	-3.93757	18	23	6	3UTR		0	0
	hsa-miR-2861	NM_133493	CD109	4923	4940	1	-30.2	1	0.254746	0.353	-0.328756	-0.0219293	-11.2001	16	17	16	3UTR		0	0
	hsa-miR-2861	NM_001159587	CD109	4872	4889	1	-30.2	1	0.254746	0.353	-0.841354	-0.103487	-11.2001	16	17	16	3UTR		0	0
	hsa-miR-2861	NM_001159588	CD109	4692	4709	1	-30.2	1	0.254746	0.353	-0.841354	-0.103487	-11.2001	16	17	16	3UTR		0	0
	hsa-miR-2861	NM_001010844	IRAK1BP1	2203	2227	1	-26.7	1	0.00318469	0.574	-0.339813	-0.034636	-7.7949	16	24	7	3UTR		0	0
	hsa-miR-2861	NM_001010844	IRAK1BP1	1510	1529	1	-25.2	1	0.00671217	0.5	-0.161429	-0.130273	-6.46921	16	19	11	3UTR		0	0
	hsa-miR-2861	NM_001199918	PGM3	1525	1542	1	-24.8	1	5.18039e-06	0.574	-0.0128582	0.0296648	-9.29399	14	17	9	3UTR		0	0
	hsa-miR-2861	NM_001286206	CEP162	4747	4767	1	-22.6	1	0.334217	0.529	1.94824	1.92259	-12.7438	15	20	8	3UTR		0	0
	hsa-miR-2861	NM_001286206	CEP162	4814	4831	1	-20.9	1	0.0970382	0.676	0.95386	1.23521	-7.38222	14	17	9	3UTR		0	0
	hsa-miR-2861	NM_014895	CEP162	4801	4821	1	-22.6	1	0.334217	0.529	0.824679	1.6185	-12.7438	15	20	8	3UTR		0	0
	hsa-miR-2861	NM_014895	CEP162	4868	4885	1	-20.9	1	0.0970382	0.676	1.90177	1.75918	-7.38222	14	17	9	3UTR		0	0
	hsa-miR-2861	NM_001286426	RNGTT	2693	2708	1	-25	1	0.00102899	0.559	0.674789	0.897729	-6.14858	13	15	9	3UTR		0	0
	hsa-miR-2861	NM_003800	RNGTT	2762	2777	1	-25	1	0.00102899	0.559	0.229953	0.367574	-6.14858	13	15	9	3UTR		0	0
	hsa-miR-2861	NM_198468	MMS22L	7037	7055	1	-31.6	1	9.65374e-05	0.397	2.29623	3.16862	-6.72377	17	18	17	3UTR		0	0
	hsa-miR-2861	NM_198468	MMS22L	6948	6966	1	-31	1	0.00279592	0.515	2.71932	2.81398	-6.93679	15	18	8	3UTR		0	0
	hsa-miR-2861	NM_032503	MCHR2	1451	1474	1	-23.9	1	0.00131916	0.471	2.67166	2.87059	-10.3265	15	23	6	3UTR		0	0
	hsa-miR-2861	NM_175768	GRIK2	4487	4509	1	-27.3	1	0.0402388	0.471	4.15277	4.18592	-9.95757	17	22	9	3UTR		0	0
	hsa-miR-2861	NM_001166247	GRIK2	4532	4554	1	-27.3	1	0.0402388	0.471	4.15277	4.18592	-9.95757	17	22	9	3UTR		0	0
	hsa-miR-2861	NM_021956	GRIK2	4400	4422	1	-27.3	1	0.0402388	0.471	4.15277	4.18592	-9.95757	17	22	9	3UTR		0	0
	hsa-miR-2861	XM_005266946	GRIK2	4486	4508	1	-27.3	1	0.0402388	0.471	0	0	-9.95757	17	22	9	3UTR		0	0
	hsa-miR-2861	NM_001004317	LIN28B	4493	4512	1	-26.6	1	0.000750207	0.574	2.567	2.61447	-11.1417	16	19	9	3UTR		0	0
	hsa-miR-2861	NM_004095	EIF4EBP1	464	507	1	-32.9	1	2.32517e-05	0.397	0.506737	0.354907	-3.93757	16	19	10	3UTR		0	0
	hsa-miR-2861	NM_001174065	FGFR1	2775	2796	1	-31	1	4.61715e-06	0.338	4.20635	5.19483	-5.08246	17	21	15	3UTR		0	0
	hsa-miR-2861	NM_001024381	TM2D2	3064	3083	1	-25.9	1	0.00215133	0.544	0.208419	0.0299285	-10.568	14	19	8	3UTR		0	0
	hsa-miR-2861	XM_005273659	GINS4	2735	2753	1	-26.6	1	0.00036669	0.397	0	0	-6.72377	16	18	14	3UTR		0	0
	hsa-miR-2861	NM_178819	GPAT4	4061	4080	1	-27.8	1	0.00211487	0.471	-0.0168404	-0.233916	-9.20149	16	19	10	3UTR		0	0
	hsa-miR-2861	NM_001556	IKBKB	2754	2772	1	-31.3	1	1.36599e-07	0.382	-0.408778	0.228947	-6.21671	16	18	13	3UTR		0	0
	hsa-miR-2861	NM_001190720	IKBKB	2631	2649	1	-31.3	1	1.36599e-07	0.382	-0.408778	0.228947	-6.21671	16	18	13	3UTR		0	0
	hsa-miR-2861	NM_001257180	SLC20A2	3463	3482	1	-29.1	1	1.29141e-05	0.294	2.86632	2.98028	-7.7949	16	19	9	3UTR		0	1
	hsa-miR-2861	XM_024447146	POTEA	2830	2859	1	-26.2	1	0.000552744	0.515	0	0	-5.18008	16	29	9	3UTR		0	0
	hsa-miR-2861	NM_001352957	SPIDR	2231	2252	1	-29.7	1	0.00666733	0.456	1.30066	2.42121	-9.22029	17	21	9	3UTR		0	0
	hsa-miR-2861	NM_017813	IMPAD1	3544	3562	1	-32	1	0.000709639	0.544	1.33704	0.547656	-6.72377	17	18	17	3UTR		0	0
	hsa-miR-2861	NM_001347884	GVQW3	4174	4194	1	-27.7	1	6.34443e-08	0.471	-0.239062	0.109755	-5.76291	16	20	13	3UTR		0	0
	hsa-miR-2861	NM_001347885	GVQW3	3545	3563	1	-31.2	1	0.000445406	0.456	-0.280047	0.107765	-6.23647	17	18	17	3UTR		0	0
	hsa-miR-2861	NM_001282456	GVQW3	3462	3480	1	-31.2	1	0.000445406	0.456	-0.280047	0.107765	-6.23647	17	18	17	3UTR		0	0
	hsa-miR-2861	NM_001305225	GVQW3	1194	1216	1	-30.7	1	0.0019752	0.529	0.00870171	-0.178022	-3.93757	19	22	11	3UTR		0	0
	hsa-miR-2861	XM_017018223	CAPN5	2029	2050	1	-30.2	1	0.00837437	0.382	0	0	-6.72377	17	21	9	3UTR		0	0
	hsa-miR-2861	NM_182833	GDPD4	2158	2209	1	-27.4	1	0.000141307	0.544	0.820799	1.23277	-3.93757	19	51	9	3UTR		0	0
	hsa-miR-2861	NM_182833	GDPD4	2084	2120	1	-27.6	1	0.00166979	0.426	0.819065	0.700663	-5.83853	17	36	9	3UTR		0	0
	hsa-miR-2861	NM_001286061	RAB30	5306	5326	1	-24.7	1	0.00168059	0.456	0.456746	0.0487587	-8.47127	14	20	8	3UTR		0	0
	hsa-miR-2861	XM_017017274	DLG2	6097	6113	1	-28.7	1	0.00580637	0.412	0	0	-5.48126	15	16	15	3UTR		0	0
	hsa-miR-2861	XM_005273811	DLG2	5530	5546	1	-28.7	1	0.00580637	0.412	0	0	-5.48126	15	16	15	3UTR		0	0
	hsa-miR-2861	XM_005273810	DLG2	5584	5600	1	-28.7	1	0.00580637	0.412	0	0	-5.48126	15	16	15	3UTR		0	0
	hsa-miR-2861	NM_001142699	DLG2	6265	6281	1	-28.7	1	0.00580637	0.412	5.06863	4.77252	-5.48126	15	16	15	3UTR		0	0
	hsa-miR-2861	NM_001142699	DLG2	6861	6883	1	-28.2	1	0.00187707	0.485	3.66966	4.66079	-7.7949	17	22	7	3UTR		0	0
	hsa-miR-2861	NM_001300983	DLG2	5887	5903	1	-28.7	1	0.00580637	0.412	4.4157	5.02095	-5.48126	15	16	15	3UTR		0	0
	hsa-miR-2861	NM_001364	DLG2	5941	5957	1	-28.7	1	0.00580637	0.412	4.4157	5.02095	-5.48126	15	16	15	3UTR		0	0
	hsa-miR-2861	NM_001206769	DLG2	5949	5965	1	-28.7	1	0.00580637	0.412	4.19677	4.90723	-5.48126	15	16	15	3UTR		0	0
	hsa-miR-2861	NM_001142702	DLG2	4342	4358	1	-28.7	1	0.00580637	0.412	1.92945	2.13024	-5.48126	15	16	15	3UTR		0	0
	hsa-miR-2861	NM_001291929	NOX4	3987	4006	1	-21.3	1	3.33271e-05	0.647	-0.0976686	2.21811	-7.54034	17	19	10	3UTR		0	0
	hsa-miR-2861	NM_001286139	SLC36A4	3189	3212	1	-21.8	1	0.00216458	0.5	0.213524	0.246246	-5.69428	17	23	7	3UTR		0	0
	hsa-miR-2861	XM_005273802	DEUP1	1993	2020	1	-23.3	1	0.00436625	0.544	0	0	-7.12766	16	27	9	3UTR		0	0
	hsa-miR-2861	XM_011542635	DEUP1	1664	1691	1	-23.3	1	0.00436625	0.544	0	0	-7.12766	16	27	9	3UTR		0	0
	hsa-miR-2861	XM_011542638	DEUP1	1316	1343	1	-23.3	1	0.00436625	0.544	0	0	-7.12766	16	27	9	3UTR		0	0
	hsa-miR-2861	NM_001318737	CCDC82	2071	2091	1	-24	1	1.91316e-05	0.632	0.233042	0.0807438	-5.61866	12	14	12	3UTR		0	0
	hsa-miR-2861	NM_001318737	CCDC82	2579	2596	1	-23	0	0.026112	0.559	0.257372	0.144081	-15.3901	12	17	6	3UTR		0	0
	hsa-miR-2861	NM_001271162	PGR	10607	10645	1	-26.9	1	1.05159e-06	0.441	2.24201	3.2043	-11.3983	15	20	10	3UTR		0	0
	hsa-miR-2861	NM_001165	BIRC3	5491	5506	1	-23.1	1	0.021018	0.588	-0.56487	0.0503268	-10.8814	14	15	14	3UTR		0	0
	hsa-miR-2861	NM_182962	BIRC3	2931	2946	1	-23.1	1	0.021018	0.588	-0.56487	0.0503268	-10.8814	14	15	14	3UTR		0	0
	hsa-miR-2861	NM_152434	CWF19L2	3087	3105	1	-26	1	0.00112776	0.662	2.92337	2.3328	-5.48126	16	18	10	3UTR		0	0
	hsa-miR-2861	NM_003063	SLN	451	504	1	-24.6	1	0.031951	0.574	3.66664	1.57541	-6.08354	17	41	8	3UTR		0	0
	hsa-miR-2861	NM_017515	SLC35F2	2510	2529	1	-29.9	1	0.000575243	0.485	4.82611	3.05396	-6.72377	17	19	15	3UTR		0	0
	hsa-miR-2861	NM_001351834	ATM	10985	11008	1	-26	1	0.00243951	0.529	0.00690946	-0.134957	-6.89492	17	23	9	3UTR		0	0
	hsa-miR-2861	XM_011542621	KDELC2	2322	2340	1	-24.7	1	0.203937	0.485	0	0	-12.4104	15	18	8	3UTR		0	0
	hsa-miR-2861	XM_011542621	KDELC2	3735	3757	1	-24.7	1	0.000805036	0.676	0	0	-5.08246	17	22	12	3UTR		0	0
	hsa-miR-2861	NM_001308019	EXPH5	8626	8644	1	-31.2	1	0.0444255	0.485	0.794766	0.794766	-6.93679	15	18	8	3UTR		0	0
	hsa-miR-2861	NM_001308019	EXPH5	7120	7138	1	-28.9	1	0.00335063	0.456	1.03396	0.564703	-6.42973	15	18	8	3UTR		0	0
	hsa-miR-2861	NM_015065	EXPH5	7247	7265	1	-28.9	1	0.00335063	0.456	0.247089	0.180493	-6.42973	15	18	8	3UTR		0	0
	hsa-miR-2861	NM_001144763	EXPH5	8709	8727	1	-31.2	1	0.0444255	0.485	0.963268	1.53149	-6.93679	15	18	8	3UTR		0	0
	hsa-miR-2861	NM_001144763	EXPH5	7203	7221	1	-28.9	1	0.00335063	0.456	0.300794	0.23691	-6.42973	15	18	8	3UTR		0	0
	hsa-miR-2861	NM_001077690	ALG9	3875	3899	1	-27.4	1	0.0182306	0.485	0.788275	0.963646	-9.69585	15	24	7	3UTR		0	0
	hsa-miR-2861	NM_024740	ALG9	3896	3920	1	-27.4	1	0.0182306	0.485	1.39387	0.64279	-9.69585	15	24	7	3UTR		0	0
	hsa-miR-2861	XM_011542806	IL18	839	859	1	-22	1	8.32348e-06	0.338	0	0	-9.29912	16	20	11	3UTR		0	0
	hsa-miR-2861	NM_001145024	PLET1	1213	1238	1	-23.5	1	0.119428	0.544	0.388739	-0.00773985	-8.05661	18	25	13	3UTR		0	0
	hsa-miR-2861	NM_001076682	NCAM1	4732	4778	1	-30	1	7.09851e-05	0.515	0	0	-6.76235	18	32	11	3UTR		0	0
	hsa-miR-2861	NM_001242608	NCAM1	4627	4673	1	-30	1	7.09851e-05	0.515	0	0	-6.76235	18	32	11	3UTR		0	0
	hsa-miR-2861	NM_005547	IVL	1988	2007	1	-26.2	1	0.0361446	0.441	0.0272667	0.016075	-13.3044	16	19	7	3UTR		0	0
	hsa-miR-2861	NM_003125	SPRR1B	336	356	1	-27.2	1	0.00411201	0.426	-0.00648567	-0.0783395	-8.66331	16	20	6	3UTR		0	0
	hsa-miR-2861	XM_011509791	PGLYRP4	1505	1524	1	-29.1	1	0.000153307	0.441	0	0	-5.22671	17	19	15	3UTR		0	0
	hsa-miR-2861	NM_020393	PGLYRP4	1514	1533	1	-29.1	1	0.000153307	0.441	0.995635	0.170771	-5.22671	17	19	15	3UTR		0	0
	hsa-miR-2861	NM_002960	S100A3	407	447	1	-28	1	0.0619956	0.368	1.44639	1.29374	-4.79441	17	40	9	3UTR		0	0
	hsa-miR-2861	XM_017001875	S100A14	935	980	1	-30.4	1	0.000312693	0.353	0	0	-5.18008	18	28	12	3UTR		0	0
	hsa-miR-2861	XM_005245362	S100A14	843	888	1	-30.4	1	0.000312693	0.353	0	0	-5.18008	18	28	12	3UTR		0	0
	hsa-miR-2861	NM_001271961	SLC39A1	990	1032	1	-25.5	1	0.0290324	0.456	1.6496	1.17215	-3.93757	19	42	10	3UTR		0	0
	hsa-miR-2861	NM_001278190	TPM3	861	879	1	-24.9	1	3.34129e-05	0.368	-0.158756	-0.121366	-15.3731	14	18	8	3UTR		0	0
	hsa-miR-2861	NM_001278189	TPM3	1003	1021	1	-24.9	1	3.34129e-05	0.368	0.399138	0.343348	-15.3731	14	18	8	3UTR		0	0
	hsa-miR-2861	NM_001278191	TPM3	770	788	1	-24.9	1	3.34129e-05	0.368	0.304176	0.0130632	-15.3731	14	18	8	3UTR		0	0
	hsa-miR-2861	NM_001010979	C1orf189	398	417	1	-19.7	1	0.020865	0.515	1.0906	1.68824	-8.48048	14	19	8	3UTR		0	0
	hsa-miR-2861	NM_000565	IL6R	3992	4017	1	-23.1	1	7.86125e-05	0.574	-0.238998	-0.279506	-3.79332	18	25	14	3UTR		0	0
	hsa-miR-2861	NM_181359	IL6R	3898	3923	1	-23.1	1	7.86125e-05	0.574	-0.238998	-0.279506	-3.79332	18	25	14	3UTR		0	0
	hsa-miR-2861	NM_000748	CHRNB2	5107	5127	1	-31.3	1	0.00457293	0.456	0.038035	-0.482221	-8.57351	17	20	11	3UTR		0	0
	hsa-miR-2861	NM_001025107	ADAR	3952	3995	1	-28.9	1	5.72718e-05	0.471	1.18179	2.96843	-11.3983	14	17	10	3UTR		0	0
	hsa-miR-2861	NM_170782	KCNN3	8820	8845	1	-28.4	1	9.27556e-05	0.382	-0.508524	-0.103491	-3.93757	19	25	7	3UTR		0	0
	hsa-miR-2861	NM_018655	LENEP	455	475	1	-29.2	1	0.00020871	0.412	0.305257	0.127638	-8.05148	17	20	7	3UTR		0	0
	hsa-miR-2861	NM_001044393	MUC1	659	697	1	-28.4	1	0.00290309	0.353	0.215821	0.285921	-3.93757	19	38	9	3UTR		0	0
	hsa-miR-2861	NM_001018017	MUC1	847	885	1	-28.4	1	0.00290309	0.353	0.268026	0.079837	-3.93757	19	38	9	3UTR		0	0
	hsa-miR-2861	NM_001204295	MUC1	649	687	1	-28.4	1	0.00290309	0.353	0.586461	0.0272354	-3.93757	19	38	9	3UTR		0	0
	hsa-miR-2861	NM_152280	SYT11	4534	4552	1	-27.5	1	0.000633317	0.368	0.600814	0.827354	-5.03583	16	18	14	3UTR		0	0
	hsa-miR-2861	NM_170707	LMNA	2674	2718	1	-34.9	1	7.94141e-06	0.353	0.180123	-0.0322522	-3.93757	17	21	15	3UTR		0	0
	hsa-miR-2861	NM_001282626	LMNA	2524	2568	1	-34.9	1	7.94141e-06	0.353	0.180123	-0.0322522	-3.93757	17	21	15	3UTR		0	0
	hsa-miR-2861	NM_170708	LMNA	2584	2628	1	-34.9	1	7.94141e-06	0.353	0.30324	0.789605	-3.93757	17	21	15	3UTR		0	0
	hsa-miR-2861	XM_011509533	LMNA	2171	2215	1	-34.9	1	7.94141e-06	0.353	0	0	-3.93757	17	21	15	3UTR		0	0
	hsa-miR-2861	NM_001286184	SLC25A44	1566	1587	1	-29.2	1	0.00089636	0.368	-0.451387	0.179139	-8.05661	17	21	9	3UTR		0	0
	hsa-miR-2861	NM_199173	BGLAP	609	630	1	-28.2	1	0.00909119	0.368	0	0	-6.46921	17	21	6	3UTR		0	0
	hsa-miR-2861	NM_001126050	HDGF	1037	1060	1	-27.3	1	0.000226031	0.412	0.387514	0.34322	-5.18008	18	23	9	3UTR		0	0
	hsa-miR-2861	NM_001126051	HDGF	1012	1035	1	-27.3	1	0.000226031	0.412	0.756208	0.512204	-5.18008	18	23	9	3UTR		0	0
	hsa-miR-2861	NM_031281	FCRL5	3321	3339	1	-29.3	1	1.22332e-05	0.456	0.587247	0.58234	-8.2121	15	18	11	3UTR		0	0
	hsa-miR-2861	NM_000567	CRP	819	835	1	-29.1	1	0.000123409	0.441	0.436323	0.0889685	-7.21971	13	16	7	3UTR		0	0
	hsa-miR-2861	NM_001319659	DUSP23	637	661	1	-30.2	1	5.89728e-05	0.456	-0.0206091	0.134035	-4.99396	16	24	8	3UTR		0	0
	hsa-miR-2861	NM_017823	DUSP23	630	654	1	-30.2	1	5.89728e-05	0.456	-0.0206091	0.134035	-4.99396	16	24	8	3UTR		0	0
	hsa-miR-2861	NM_001277223	TAGLN2	952	971	1	-32.2	1	0.00258281	0.426	5.09248	3.88377	-5.83853	17	19	12	3UTR		0	0
	hsa-miR-2861	NM_138634	MSMB	278	311	1	-30.7	1	2.20536e-05	0.456	0.107752	-0.346758	-5.22671	16	20	10	3UTR		0	0
	hsa-miR-2861	NM_001278794	NPY4R	1416	1435	1	-28.5	1	0.00610773	0.441	1.3293	1.87373	-5.22671	17	19	12	3UTR		0	0
	hsa-miR-2861	NM_005972	NPY4R	1572	1591	1	-28.5	1	0.00610773	0.441	-0.187283	0.0833475	-5.22671	17	19	12	3UTR		0	0
	hsa-miR-2861	NM_001278548	MAPK8	3196	3219	1	-23.8	1	0.0363155	0.647	2.2487	0.391903	-6.69537	16	23	7	3UTR		0	0
	hsa-miR-2861	NM_001278548	MAPK8	1077	1094	1	-23.2	1	2.91053e-05	0.456	4.04112	4.29914	-8.35464	14	17	10	3UTR		0	0
	hsa-miR-2861	XM_017016436	ASAH2	2519	2552	1	-22.9	1	0.0111067	0.529	0	0	-7.7949	17	33	8	3UTR		0	0
	hsa-miR-2861	NM_000242	MBL2	829	865	1	-25.5	1	0.00881505	0.574	0.0382415	-0.0592258	-3.79332	16	36	7	3UTR		0	1
	hsa-miR-2861	NM_001190478	MTRNR2L5	1009	1057	1	-25.5	1	0.00157497	0.632	0.160313	0.272768	-7.82876	12	18	8	3UTR		0	0
	hsa-miR-2861	NM_032997	ZWINT	1051	1109	1	-30.7	1	0.0142013	0.426	0.201919	-0.257672	-5.18008	16	42	9	3UTR		0	0
	hsa-miR-2861	NM_004728	DDX21	2556	2577	1	-23.5	1	0.0627062	0.529	0.0795984	-0.118419	-6.07158	17	21	5	3UTR		0	0
	hsa-miR-2861	NM_002727	SRGN	868	891	1	-21.7	1	2.14677e-05	0.765	0.35972	0.224301	-6.76235	15	23	6	3UTR		0	0
	hsa-miR-2861	NM_033500	HK1	3600	3648	1	-31.8	1	0.000443327	0.382	1.46363	0.541997	-4.67302	18	24	14	3UTR		0	0
	hsa-miR-2861	NM_033498	HK1	3507	3555	1	-31.8	1	0.000443327	0.382	1.46363	0.541997	-4.67302	18	24	14	3UTR		0	0
	hsa-miR-2861	NM_033497	HK1	3453	3501	1	-31.8	1	0.000443327	0.382	1.46363	0.541997	-4.67302	18	24	14	3UTR		0	0
	hsa-miR-2861	NM_001358263	HK1	3634	3682	1	-31.8	1	0.000443327	0.382	1.46363	0.541997	-4.67302	18	24	14	3UTR		0	0
	hsa-miR-2861	NM_033496	HK1	3235	3283	1	-31.8	1	0.000443327	0.382	1.46363	0.541997	-4.67302	18	24	14	3UTR		0	0
	hsa-miR-2861	NM_000188	HK1	3263	3286	1	-31.3	1	0.000443327	0.382	1.09241	0.533668	-4.67302	18	23	14	3UTR		0	0
	hsa-miR-2861	NM_020150	SAR1A	2370	2387	1	-23.5	1	4.79406e-05	0.574	-0.135457	-0.206983	-5.49511	15	17	13	3UTR		0	0
	hsa-miR-2861	NM_001142648	SAR1A	2440	2457	1	-23.5	1	4.79406e-05	0.574	-0.209823	-0.184828	-5.49511	15	17	13	3UTR		0	0
	hsa-miR-2861	NM_001278211	LRRC20	2963	2985	1	-31.7	1	2.80457e-05	0.368	0.896399	1.15589	-3.93757	19	22	12	3UTR		0	0
	hsa-miR-2861	NM_207119	LRRC20	3221	3243	1	-31.7	1	2.80457e-05	0.368	0	0	-3.93757	19	22	12	3UTR		0	0
	hsa-miR-2861	NM_001278213	LRRC20	2707	2729	1	-31.7	1	2.80457e-05	0.368	1.93946	2.6373	-3.93757	19	22	12	3UTR		0	0
	hsa-miR-2861	NM_019058	DDIT4	1234	1258	1	-31.8	1	9.90125e-06	0.294	0.533843	0.596566	-9.45092	15	19	7	3UTR		0	0
	hsa-miR-2861	NM_001195518	MICU1	1769	1795	1	-27.8	1	1.72723e-05	0.456	3.26249	5.12281	-5.96215	17	21	12	3UTR		0	0
	hsa-miR-2861	NM_001195519	MICU1	1119	1145	1	-27.8	1	1.72723e-05	0.456	5.78204	5.6719	-5.96215	17	21	12	3UTR		0	0
	hsa-miR-2861	XM_005269386	MICU1	1232	1258	1	-27.8	1	1.72723e-05	0.456	0	0	-5.96215	17	21	12	3UTR		0	0
	hsa-miR-2861	NM_001024593	MSS51	1846	1864	1	-25	1	0.000179752	0.441	3.93569	3.06428	-9.29912	17	18	17	3UTR		0	0
	hsa-miR-2861	NM_001007271	DUSP13	1437	1471	1	-31.4	1	0.00704449	0.397	2.44244	2.76796	-3.93757	17	34	9	3UTR		0	0
	hsa-miR-2861	XM_017016314	DUSP13	1342	1358	1	-28.5	1	3.57321e-07	0.294	0	0	-10.1092	15	16	15	3UTR		0	0
	hsa-miR-2861	XM_017016222	KCNMA1	11135	11163	1	-31.7	1	0.00419017	0.471	0	0	-5.18008	18	28	9	3UTR		0	0
	hsa-miR-2861	XM_024447990	KCNMA1	11164	11192	1	-31.7	1	0.00419017	0.471	0	0	-5.18008	18	28	9	3UTR		0	0
	hsa-miR-2861	XM_024447989	KCNMA1	11176	11204	1	-31.7	1	0.00419017	0.471	0	0	-5.18008	18	28	9	3UTR		0	0
	hsa-miR-2861	XM_005269796	KCNMA1	11138	11166	1	-31.7	1	0.00419017	0.471	0	0	-5.18008	18	28	9	3UTR		0	0
	hsa-miR-2861	XM_005269787	KCNMA1	11164	11192	1	-31.7	1	0.00419017	0.471	0	0	-5.18008	18	28	9	3UTR		0	0
	hsa-miR-2861	XM_005269776	KCNMA1	11245	11273	1	-31.7	1	0.00419017	0.471	0	0	-5.18008	18	28	9	3UTR		0	0
	hsa-miR-2861	XM_005269792	KCNMA1	11225	11253	1	-31.7	1	0.00419017	0.471	0	0	-5.18008	18	28	9	3UTR		0	0
	hsa-miR-2861	XM_024447984	KCNMA1	11309	11337	1	-31.7	1	0.00419017	0.471	0	0	-5.18008	18	28	9	3UTR		0	0
	hsa-miR-2861	XM_005269781	KCNMA1	11312	11340	1	-31.7	1	0.00419017	0.471	0	0	-5.18008	18	28	9	3UTR		0	0
	hsa-miR-2861	XM_024447987	KCNMA1	11338	11366	1	-31.7	1	0.00419017	0.471	0	0	-5.18008	18	28	9	3UTR		0	0
	hsa-miR-2861	XM_011539785	KCNMA1	11225	11253	1	-31.7	1	0.00419017	0.471	0	0	-5.18008	18	28	9	3UTR		0	0
	hsa-miR-2861	XM_024447985	KCNMA1	11147	11175	1	-31.7	1	0.00419017	0.471	0	0	-5.18008	18	28	9	3UTR		0	0
	hsa-miR-2861	XM_024447988	KCNMA1	11176	11204	1	-31.7	1	0.00419017	0.471	0	0	-5.18008	18	28	9	3UTR		0	0
	hsa-miR-2861	NM_001130723	AHCYL2	2000	2020	1	-25.2	0	0.000739563	0.574	0.7389	1.13388	-16.8469	14	20	11	3UTR		0	0
	hsa-miR-2861	NM_001130722	AHCYL2	1855	1875	1	-25.2	0	0.000739563	0.574	0.623377	0.669055	-16.8469	14	20	11	3UTR		0	0
	hsa-miR-2861	NM_014997	KLHDC10	3375	3396	1	-31.6	1	4.20519e-05	0.426	0.127901	0.0300107	-3.79332	18	21	13	3UTR		0	0
	hsa-miR-2861	NM_001301163	TMEM209	2299	2317	1	-26.6	1	0.00824869	0.412	3.87743	4.74498	-6.72377	16	18	14	3UTR		0	0
	hsa-miR-2861	NM_032842	TMEM209	2425	2443	1	-26.6	1	0.00824869	0.412	3.87743	4.74498	-6.72377	16	18	14	3UTR		0	0
	hsa-miR-2861	NM_016352	CPA4	2119	2157	1	-28	1	1.64215e-05	0.441	-0.337968	0.138255	-4.02637	16	22	9	3UTR		0	0
	hsa-miR-2861	NM_001163446	CPA4	2020	2058	1	-28	1	1.64215e-05	0.441	-0.337968	0.138255	-4.02637	16	22	9	3UTR		0	0
	hsa-miR-2861	NM_001257160	CEP41	1798	1816	1	-25.8	1	0.00258868	0.397	0.0460971	0.239756	-6.72377	16	18	14	3UTR		0	0
	hsa-miR-2861	NM_177524	MEST	2146	2173	1	-28.4	1	0.00729245	0.529	0.88723	0.456246	-7.38222	16	19	11	3UTR		0	0
	hsa-miR-2861	NM_001253901	MEST	2044	2071	1	-28.4	1	0.00729245	0.529	0.88723	0.456246	-7.38222	16	19	11	3UTR		0	0
	hsa-miR-2861	NM_001253902	MEST	1978	2023	1	-28.4	1	0.00729245	0.529	0.470715	0.576208	-7.38222	16	19	11	3UTR		0	0
	hsa-miR-2861	NM_177525	MEST	2065	2110	1	-28.4	1	0.00729245	0.529	0.470715	0.576208	-7.38222	16	19	11	3UTR		0	0
	hsa-miR-2861	NM_002402	MEST	2216	2234	1	-28.3	1	0.00729245	0.529	0.700629	0.597221	-7.38222	16	18	11	3UTR		0	0
	hsa-miR-2861	XM_024446767	MKLN1	4621	4640	1	-26	1	0.00186131	0.588	0	0	-5.69428	17	19	13	3UTR		0	0
	hsa-miR-2861	NM_005397	PODXL	3912	3932	1	-30	1	1.80903e-05	0.456	0.311545	0.80675	-7.28438	18	20	11	3UTR		0	0
	hsa-miR-2861	NM_001018111	PODXL	4008	4028	1	-30	1	1.80903e-05	0.456	-0.363455	2.67988	-7.28438	18	20	11	3UTR		0	0
	hsa-miR-2861	NM_144648	LRGUK	2552	2576	1	-24.3	1	5.279e-06	0.471	-0.0301002	0.177762	-6.9696	18	24	6	3UTR		0	0
	hsa-miR-2861	NM_032826	SLC35B4	2385	2408	1	-31.2	1	0.000882306	0.397	0.602811	0.0125636	-4.957	15	18	10	3UTR		0	0
	hsa-miR-2861	XM_017012594	CYREN	2868	2889	1	-33	1	4.6502e-06	0.265	0	0	-4.65016	16	21	9	3UTR		0	0
	hsa-miR-2861	NM_024033	CYREN	860	896	1	-28.8	1	0.000222303	0.353	0.933901	0.396808	-6.25121	18	36	9	3UTR		0	0
	hsa-miR-2861	NM_001006627	CHRM2	2075	2111	1	-28.1	1	0.00639637	0.529	0.425241	0.953932	-3.93757	17	36	7	3UTR		0	0
	hsa-miR-2861	NM_001085429	TMEM213	1359	1377	1	-29.2	1	0.0446425	0.441	-0.578753	-0.65493	-5.18008	17	18	17	3UTR		0	0
	hsa-miR-2861	NM_024926	TTC26	2739	2754	1	-26.3	1	0.000670375	0.471	-0.131756	0.000874435	-10.4084	14	15	14	3UTR		0	0
	hsa-miR-2861	NM_001144920	TTC26	2605	2620	1	-26.3	1	0.000670375	0.471	-0.1199	-0.00208925	-10.4084	14	15	14	3UTR		0	0
	hsa-miR-2861	NM_001144920	TTC26	1634	1663	1	-25.5	1	0.00656504	0.574	1.34239	2.75772	-3.93757	18	29	7	3UTR		0	0
	hsa-miR-2861	NM_001321741	TTC26	2421	2436	1	-26.3	1	0.000670375	0.471	-0.131756	0.000874435	-10.4084	14	15	14	3UTR		0	0
	hsa-miR-2861	NM_001287512	TTC26	2346	2361	1	-26.3	1	0.000670375	0.471	-0.131756	0.000874435	-10.4084	14	15	14	3UTR		0	0
	hsa-miR-2861	NM_001144923	TTC26	2646	2661	1	-26.3	1	0.000670375	0.471	-0.131756	0.000874435	-10.4084	14	15	14	3UTR		0	0
	hsa-miR-2861	XM_024446835	AGK	1784	1805	1	-27	1	5.01085e-05	0.426	0	0	-3.93757	17	21	7	3UTR		0	0
	hsa-miR-2861	NM_178829	LLCFC1	486	508	1	-26.1	1	3.42704e-05	0.397	1.09159	0.218212	-6.46921	16	22	9	3UTR		0	0
	hsa-miR-2861	NM_014690	FAM131B	4148	4167	1	-36.5	1	0.00215467	0.382	3.30913	3.06228	-8.05661	17	19	13	3UTR		0	1
	hsa-miR-2861	NM_014690	FAM131B	2712	2752	1	-35	1	0.00239714	0.456	0.680664	0.525181	-5.18008	18	23	9	3UTR		0	1
	hsa-miR-2861	NM_001130026	TCAF2	4567	4591	1	-30.6	1	0.00216925	0.397	0	0	-4.99396	17	24	8	3UTR		0	0
	hsa-miR-2861	NM_003592	CUL1	2763	2787	1	-30.6	1	0.0104181	0.5	2.68321	2.44634	-3.93757	19	24	11	3UTR		0	0
	hsa-miR-2861	NM_032534	KRBA1	3604	3624	1	-31.3	1	0.000255385	0.324	0.0441842	-0.397756	-5.18008	16	20	13	3UTR		0	0
	hsa-miR-2861	NM_001290187	KRBA1	3305	3325	1	-31.3	1	0.000255385	0.324	0.0441842	-0.397756	-5.18008	16	20	13	3UTR		0	0
	hsa-miR-2861	NM_001281300	AGAP3	2571	2590	1	-29.3	1	0.0860326	0.397	-0.269079	0.174058	-11.4034	16	19	10	3UTR		0	0
	hsa-miR-2861	NM_007189	ABCF2	2520	2566	1	-31.8	1	0.000480798	0.456	0.918525	2.26879	-3.93757	19	46	10	3UTR		0	0
	hsa-miR-2861	NM_005431	XRCC2	1214	1232	1	-27.3	1	1.4067e-05	0.412	0.121858	0.0614766	-9.69585	15	18	9	3UTR		0	0
	hsa-miR-2861	NM_005431	XRCC2	1290	1308	1	-25.5	1	0.00633583	0.515	-0.243024	0.0999214	-6.93679	14	18	6	3UTR		0	0
	hsa-miR-2861	NM_020445	ACTR3B	1723	1743	1	-28.3	1	0.0511368	0.544	-0.609971	0.396069	-5.52986	16	20	13	3UTR		0	0
	hsa-miR-2861	NM_001040135	ACTR3B	1513	1533	1	-28.3	1	0.0511368	0.544	-0.584268	0.297915	-5.52986	16	20	13	3UTR		0	0
	hsa-miR-2861	NM_001350940	ACTR3B	1667	1687	1	-28.3	1	0.0511368	0.544	-0.584268	0.297915	-5.52986	16	20	13	3UTR		0	0
	hsa-miR-2861	XM_006724734	FAM122C	1217	1236	1	-20.9	1	4.074e-05	0.647	0	0	-6.69354	15	19	11	3UTR		0	0
	hsa-miR-2861	NM_001159701	FHL1	1320	1359	1	-23.9	1	0.00287629	0.412	0	0	-6.9696	17	39	8	3UTR		0	0
	hsa-miR-2861	NM_001159699	FHL1	1449	1488	1	-23.9	1	0.00287629	0.412	0	0	-6.9696	17	39	8	3UTR		0	0
	hsa-miR-2861	NM_001330659	FHL1	1262	1301	1	-23.9	1	0.00287629	0.412	0	0	-6.9696	17	39	8	3UTR		0	0
	hsa-miR-2861	NM_004840	ARHGEF6	5130	5150	1	-24.3	1	0.000301642	0.515	0	0	-8.25293	15	20	6	3UTR		0	0
	hsa-miR-2861	NM_012317	LDOC1	995	1020	1	-34.1	1	0.000322941	0.412	0	0	-3.79332	18	21	12	3UTR		0	0
	hsa-miR-2861	NM_012317	LDOC1	930	958	1	-31.1	1	0.000351903	0.412	0	0	-12.2551	15	22	10	3UTR		0	0
	hsa-miR-2861	NM_177456	MAGEC3	1651	1675	1	-29.1	1	6.39228e-05	0.441	0	0	-7.61919	17	24	7	3UTR		0	0
	hsa-miR-2861	XM_011531267	MAGEC3	1487	1511	1	-29.1	1	0.000380682	0.441	0	0	-7.61919	17	24	7	3UTR		0	0
	hsa-miR-2861	NM_001184749	SLITRK4	7012	7039	1	-28.6	1	0.00496938	0.515	0	0	-9.113	16	21	7	3UTR		0	0
	hsa-miR-2861	NM_001184750	SLITRK4	6815	6842	1	-28.6	1	0.00496938	0.515	0	0	-9.113	16	21	7	3UTR		0	0
	hsa-miR-2861	NM_000202	IDS	6469	6501	1	-29.5	1	0.00256442	0.456	0	0	-3.93757	19	32	12	3UTR		0	0
	hsa-miR-2861	NM_001171909	CXorf40A	1735	1755	1	-29.6	1	7.24856e-06	0.471	0	0	-12.2551	14	20	10	3UTR		0	0
	hsa-miR-2861	NM_001174092	TMEM185A	1502	1534	1	-32	1	0.000131593	0.412	0	0	-4.17062	17	21	10	3UTR		0	0
	hsa-miR-2861	NM_032508	TMEM185A	1679	1711	1	-32	1	0.000131593	0.412	0	0	-4.17062	17	21	10	3UTR		0	0
	hsa-miR-2861	XM_011531181	CXorf40B	1741	1761	1	-29.6	1	7.24856e-06	0.471	0	0	-12.2551	14	20	10	3UTR		0	0
	hsa-miR-2861	XM_011531181	CXorf40B	3725	3754	1	-29.9	1	0.000469895	0.412	0	0	-3.93757	19	29	12	3UTR		0	0
	hsa-miR-2861	NM_005491	MAMLD1	3269	3294	1	-29.8	1	0.0212302	0.426	0	0	-8.91345	17	25	10	3UTR		0	0
	hsa-miR-2861	NM_001177466	MAMLD1	3194	3219	1	-29.8	1	0.0212302	0.426	0	0	-8.91345	17	25	10	3UTR		0	0
	hsa-miR-2861	NM_033085	FATE1	704	724	1	-30.9	1	0.0420156	0.368	0	0	-8.23906	16	20	11	3UTR		0	0
	hsa-miR-2861	NM_021048	MAGEA10	2254	2272	1	-27.9	1	0.00976719	0.441	0	0	-9.29912	17	18	17	3UTR		0	0
	hsa-miR-2861	NM_001011543	MAGEA10	2345	2363	1	-27.9	1	0.00976719	0.441	0	0	-9.29912	17	18	17	3UTR		0	0
	hsa-miR-2861	NM_000808	GABRA3	2364	2386	1	-26	1	0.00555363	0.397	0	0	-8.05661	17	22	8	3UTR		0	0
	hsa-miR-2861	NM_005363	MAGEA6	1197	1220	1	-28.8	1	3.62769e-05	0.353	0	0	-8.22917	16	23	7	3UTR		0	0
	hsa-miR-2861	NM_175868	MAGEA6	1261	1284	1	-28.8	1	3.62769e-05	0.353	0	0	-8.22917	16	23	7	3UTR		0	0
	hsa-miR-2861	NM_001142806	SLC6A8	2025	2043	1	-31.4	1	0.171661	0.294	0	0	-6.98341	16	18	12	3UTR		0	0
	hsa-miR-2861	NM_001139457	BCAP31	1599	1621	1	-28.6	1	2.30163e-09	0.368	0	0	-4.65016	17	22	9	3UTR		0	0
	hsa-miR-2861	NM_001146151	AVPR2	1247	1267	1	-34.2	1	5.1206e-05	0.382	0	0	-8.05661	18	20	14	3UTR		0	0
	hsa-miR-2861	NM_001303465	TAZ	1681	1700	1	-31.3	1	0.00696364	0.353	0	0	-6.23647	16	19	8	3UTR		0	0
	hsa-miR-2861	NM_000116	TAZ	1669	1688	1	-31.3	1	0.00696364	0.353	0	0	-6.23647	16	19	8	3UTR		0	0
	hsa-miR-2861	NM_181312	TAZ	1627	1646	1	-31.3	1	0.00696364	0.353	0	0	-6.23647	16	19	8	3UTR		0	0
	hsa-miR-2861	NM_181311	TAZ	1579	1598	1	-31.3	1	0.00696364	0.353	0	0	-6.23647	16	19	8	3UTR		0	0
	hsa-miR-2861	NM_181313	TAZ	1537	1556	1	-31.3	1	0.00696364	0.353	0	0	-6.23647	16	19	8	3UTR		0	0
	hsa-miR-2861	XM_006724836	TAZ	1700	1719	1	-31.3	1	0.00696364	0.353	0	0	-6.23647	16	19	8	3UTR		0	0
	hsa-miR-2861	XM_017029762	TAZ	1610	1629	1	-31.3	1	0.00696364	0.353	0	0	-6.23647	16	19	8	3UTR		0	0
	hsa-miR-2861	XM_006724837	TAZ	1685	1704	1	-31.3	1	0.00696364	0.353	0	0	-6.23647	16	19	8	3UTR		0	0
	hsa-miR-2861	XM_006724841	TAZ	1624	1643	1	-31.3	1	0.00696364	0.353	0	0	-6.23647	16	19	8	3UTR		0	0
	hsa-miR-2861	XM_011531191	TAZ	1859	1878	1	-31.3	1	0.00696364	0.353	0	0	-6.23647	16	19	8	3UTR		0	0
	hsa-miR-2861	NM_176786	IL9R	1657	1678	1	-28.4	1	3.11522e-06	0.353	0	0	-7.20265	17	21	10	3UTR		0	0
	hsa-miR-2861	NM_001145276	ZFY	3840	3865	1	-18	1	0.0723664	0.632	0	0	-3.79332	15	17	15	3UTR		0	0
	hsa-miR-2861	NM_003411	ZFY	4330	4355	1	-18	1	0.0723664	0.632	0	0	-3.79332	15	17	15	3UTR		0	0
	hsa-miR-2861	NM_001145275	ZFY	4088	4113	1	-18	1	0.0723664	0.632	0	0	-3.79332	15	17	15	3UTR		0	0
	hsa-miR-2861	NM_001122665	DDX3Y	3256	3315	1	-28.4	1	2.67374e-06	0.5	0	0	-4.79441	17	30	9	3UTR		0	0
	hsa-miR-2861	NM_004660	DDX3Y	2989	3048	1	-28.4	1	2.67374e-06	0.5	0	0	-4.79441	17	30	9	3UTR		0	0
	hsa-miR-2861	NM_001077619	UBXN2B	1808	1840	1	-28	1	0.00249109	0.485	0	0	-3.79332	18	32	11	3UTR		0	0
	hsa-miR-2861	NM_001354470	LRRC69	642	662	1	-22.6	1	0.073046	0.485	0.121427	0.452167	-7.08104	15	20	7	3UTR		0	0
	hsa-miR-2861	NM_001129890	LRRC69	1110	1130	1	-22.6	1	0.073046	0.485	0.121427	0.452167	-7.08104	15	20	7	3UTR		0	0
	hsa-miR-2861	NM_001282356	SLC26A7	3291	3308	1	-23.5	1	0.000426221	0.647	-0.190862	0.290094	-13.2745	12	17	8	3UTR		0	0
	hsa-miR-2861	NM_001282357	SLC26A7	3128	3145	1	-23.5	1	0.000426221	0.647	-0.190862	0.290094	-13.2745	12	17	8	3UTR		0	0
	hsa-miR-2861	NM_052832	SLC26A7	3252	3269	1	-23.5	1	0.000426221	0.647	0.0987647	0.0162651	-13.2745	12	17	8	3UTR		0	0
	hsa-miR-2861	NM_052832	SLC26A7	2658	2679	1	-21.1	1	0.0267052	0.662	0.436974	0.0837101	-5.22671	17	21	8	3UTR		0	0
	hsa-miR-2861	NM_018407	LAPTM4B	1398	1423	1	-31	1	4.50844e-05	0.5	0.128971	-0.0431234	-3.93757	19	25	10	3UTR		0	0
	hsa-miR-2861	NM_001135699	YWHAZ	2438	2480	1	-24.3	1	0.000351131	0.5	4.0532	5.23473	-7.28438	17	24	4	3UTR		0	0
	hsa-miR-2861	XM_024447173	ZNF706	1627	1647	1	-29.4	1	2.2764e-05	0.603	0	0	-8.34077	17	20	8	3UTR		0	0
	hsa-miR-2861	NM_032041	NCALD	3641	3658	1	-24.5	1	0.000234746	0.632	0	0	-11.5318	12	17	6	3UTR		0	1
	hsa-miR-2861	NM_001199859	ANGPT1	2219	2239	1	-25.6	1	0.00216014	0.529	0.842671	0.241837	-4.79441	17	20	13	3UTR		0	0
	hsa-miR-2861	NM_001146	ANGPT1	2222	2242	1	-25.6	1	0.00216014	0.529	0.591932	0.316537	-4.79441	17	20	13	3UTR		0	0
	hsa-miR-2861	NM_001314051	ANGPT1	1404	1424	1	-25.6	1	0.00216014	0.529	0.895624	0.868395	-4.79441	17	20	13	3UTR		0	0
	hsa-miR-2861	NM_178565	RSPO2	1527	1547	1	-31.7	1	0.00398846	0.559	0.119516	0.240061	-7.7949	15	20	6	3UTR		0	0
	hsa-miR-2861	NM_001282863	RSPO2	1105	1146	1	-31.4	1	0.00398846	0.559	1.87345	1.07041	-7.7949	15	21	6	3UTR		0	0
	hsa-miR-2861	NM_001128211	NUDCD1	2446	2470	1	-24.1	1	7.90379e-05	0.485	5.19909	3.6048	-5.22671	18	24	11	3UTR		0	0
	hsa-miR-2861	NM_001278938	EBAG9	852	886	1	-21.4	1	0.00813032	0.574	1.41867	1.00206	-3.93757	19	34	7	3UTR		0	0
	hsa-miR-2861	NM_006438	COLEC10	1897	1913	1	-27.6	1	0.100875	0.529	-0.116657	-0.241517	-5.41313	14	16	9	3UTR		0	0
	hsa-miR-2861	NM_001323556	EFR3A	4128	4158	1	-24.6	1	0.000501818	0.441	0.31243	0.311406	-4.79441	18	30	11	3UTR		0	0
	hsa-miR-2861	NM_001145095	HHLA1	2628	2648	1	-27.4	1	0.0386133	0.588	0.808265	2.11382	-9.40695	15	20	7	3UTR		0	0
	hsa-miR-2861	NM_003882	WISP1	1354	1379	1	-30.8	1	4.3254e-05	0.544	-0.00530716	-0.242173	-3.79332	17	25	7	3UTR		0	0
	hsa-miR-2861	NM_080838	WISP1	1093	1118	1	-30.8	1	4.3254e-05	0.544	-0.00530716	-0.242173	-3.79332	17	25	7	3UTR		0	0
	hsa-miR-2861	NM_001204869	WISP1	899	924	1	-30.8	1	4.3254e-05	0.544	-0.00530716	-0.242173	-3.79332	17	25	7	3UTR		0	0
	hsa-miR-2861	NM_001204870	WISP1	619	644	1	-30.8	1	4.3254e-05	0.544	-0.00530716	-0.242173	-3.79332	17	25	7	3UTR		0	0
	hsa-miR-2861	XM_011517102	KCNK9	4342	4369	1	-29.6	1	1.77143e-06	0.338	0	0	-3.93757	19	27	9	3UTR		0	1
	hsa-miR-2861	NM_001164623	AGO2	6532	6554	1	-32.2	1	4.97134e-05	0.368	1.72638	1.82463	-5.72816	17	22	8	3UTR		0	0
	hsa-miR-2861	NM_001080431	SLC45A4	5573	5598	1	-32.1	1	0.000532485	0.382	2.46514	2.65908	-5.18008	18	25	12	3UTR		0	0
	hsa-miR-2861	NM_003724	JRK	7063	7083	1	-32.8	1	2.94284e-06	0.368	0.707802	0.335507	-6.9954	17	20	10	3UTR		0	0
	hsa-miR-2861	NM_001098540	HPSE	3565	3587	1	-29.6	1	0.0278318	0.471	3.22896	2.8595	-10.1092	16	22	10	3UTR		0	0
	hsa-miR-2861	NM_001199830	HPSE	3323	3345	1	-29.6	1	0.0278318	0.471	3.71427	4.19597	-10.1092	16	22	10	3UTR		0	0
	hsa-miR-2861	NM_001025616	ARHGAP24	3402	3425	1	-26.4	1	0.000304392	0.441	-0.640393	-0.175128	-8.05661	18	23	9	3UTR		0	0
	hsa-miR-2861	NM_001042669	ARHGAP24	2953	2976	1	-26.4	1	0.000304392	0.441	-0.192741	0.00980446	-8.05661	18	23	9	3UTR		0	0
	hsa-miR-2861	NM_001287805	ARHGAP24	2768	2791	1	-26.4	1	0.000304392	0.441	-0.200079	-0.203014	-8.05661	18	23	9	3UTR		0	0
	hsa-miR-2861	NM_002753	MAPK10	3579	3598	1	-28.7	1	0.0035528	0.441	-0.0555843	0.0424591	-6.85796	16	19	9	3UTR		0	0
	hsa-miR-2861	XM_017008454	MAPK10	2070	2094	1	-24.5	1	0.275205	0.5	0	0	-11.2001	16	24	7	3UTR		0	0
	hsa-miR-2861	NM_001292003	KLHL8	3621	3636	1	-23.9	1	0.000367727	0.559	4.3589	4.7912	-6.50069	14	15	14	3UTR		0	0
	hsa-miR-2861	NM_001136230	HSD17B13	1832	1851	1	-25.5	1	0.0025179	0.412	1.40357	2.71995	-5.03583	15	19	8	3UTR		0	0
	hsa-miR-2861	NM_178135	HSD17B13	2003	2021	1	-29.1	1	0.000276753	0.485	3.84556	2.45988	-11.0558	14	18	8	3UTR		0	0
	hsa-miR-2861	NM_178135	HSD17B13	1940	1959	1	-25.5	1	0.0025179	0.412	2.37867	2.54543	-5.03583	15	19	8	3UTR		0	0
	hsa-miR-2861	NM_017912	HERC6	3842	3865	1	-27.1	1	0.00567575	0.574	0.0486923	0.0261375	-5.48126	18	23	7	3UTR		0	0
	hsa-miR-2861	NM_001165136	HERC6	3734	3757	1	-27.1	1	0.00570321	0.54	0.0486923	0.0261375	-5.48126	18	23	7	3UTR		0	0
	hsa-miR-2861	NM_145715	TIGD2	2028	2052	1	-21.8	1	0.000312346	0.662	0.821252	0.798351	-6.76235	16	24	8	3UTR		0	0
	hsa-miR-2861	NM_007351	MMRN1	4391	4434	1	-26.2	1	0.0172941	0.559	-0.40991	0.079692	-12.2275	14	16	14	3UTR		0	0
	hsa-miR-2861	NM_207491	CCSER1	3073	3090	1	-24.5	1	0.222996	0.441	-0.22074	-0.0783526	-11.9948	13	17	6	3UTR		0	0
	hsa-miR-2861	NM_001286838	GRID2	3433	3482	1	-23.5	1	0.00110812	0.588	3.20351	2.19704	-3.93757	18	49	8	3UTR		0	0
	hsa-miR-2861	XM_017008561	BMPR1B	4499	4518	1	-23.8	1	0.0237639	0.721	0	0	-4.957	17	19	15	3UTR		0	0
	hsa-miR-2861	XM_017008560	BMPR1B	4542	4561	1	-23.8	1	0.0237639	0.721	0	0	-4.957	17	19	15	3UTR		0	0
	hsa-miR-2861	NM_001256792	BMPR1B	4485	4504	1	-23.8	1	0.0237639	0.721	0.657021	0.439937	-4.957	17	19	15	3UTR		0	0
	hsa-miR-2861	NM_001256793	BMPR1B	4426	4445	1	-23.8	1	0.0237639	0.721	0.545633	0.481344	-4.957	17	19	15	3UTR		0	0
	hsa-miR-2861	NM_001130678	EIF4E	8973	8993	1	-29.7	1	0.002824	0.397	1.51738	1.93725	-6.28309	16	20	8	3UTR		0	0
	hsa-miR-2861	NM_001286650	ADH1B	1724	1752	1	-22.6	1	0.000589023	0.544	-0.0155903	0.14989	-4.957	17	28	9	3UTR		0	0
	hsa-miR-2861	NM_001134666	TRMT10A	3284	3302	1	-26.8	1	0.000121858	0.559	0.440528	1.86243	-6.09222	15	18	7	3UTR		0	1
	hsa-miR-2861	NM_001134665	TRMT10A	3295	3313	1	-26.8	1	0.000121858	0.559	1.34982	1.71013	-6.09222	15	18	7	3UTR		0	1
	hsa-miR-2861	NM_014395	DAPP1	988	1012	1	-22.9	1	0.00251892	0.559	0.265453	0.140412	-6.08354	16	24	8	3UTR		0	0
	hsa-miR-2861	NM_001306151	DAPP1	1041	1065	1	-22.9	1	0.00251892	0.559	-0.0159246	0.0137924	-6.08354	16	24	8	3UTR		0	0
	hsa-miR-2861	XM_017008290	EMCN	2136	2157	1	-25.4	1	0.00485141	0.515	0	0	-7.00221	16	21	6	3UTR		0	0
	hsa-miR-2861	XM_024454127	PPP3CA	2204	2222	1	-23.6	1	0.0198682	0.647	0	0	-5.18008	17	18	17	3UTR		0	0
	hsa-miR-2861	NM_001135147	SLC39A8	1941	1962	1	-32.5	1	0.04114	0.441	-0.0285786	-0.0687225	-8.67135	16	21	6	3UTR		0	0
	hsa-miR-2861	NM_001008388	CISD2	1849	1868	1	-31.5	1	2.74409e-05	0.471	0.164665	0.00866973	-5.22671	18	19	18	3UTR		0	0
	hsa-miR-2861	NM_020139	BDH2	1365	1401	1	-25.2	1	0.0495422	0.515	-0.0111023	-0.211342	-5.41313	17	24	7	3UTR		0	0
	hsa-miR-2861	NM_001142415	AIMP1	1522	1546	1	-22.6	1	0.000961317	0.647	0.456085	0.162918	-3.93757	19	24	8	3UTR		0	0
	hsa-miR-2861	NM_001142416	AIMP1	1583	1607	1	-22.6	1	0.000961317	0.647	0.117656	0.391529	-3.93757	19	24	8	3UTR		0	0
	hsa-miR-2861	NM_001142416	AIMP1	2024	2045	1	-21.1	1	9.79259e-05	0.603	-0.0575196	-0.0562012	-8.66331	15	21	6	3UTR		0	0
	hsa-miR-2861	NM_152621	SGMS2	1961	1980	1	-25.4	1	0.000266301	0.515	0.897062	0.922337	-5.18008	17	19	13	3UTR		0	0
	hsa-miR-2861	NM_152621	SGMS2	2641	2660	1	-24.9	1	5.93157e-07	0.529	0.190063	-0.208173	-10.1092	16	19	10	3UTR		0	0
	hsa-miR-2861	NM_001136257	SGMS2	1685	1704	1	-25.4	1	0.000266301	0.515	0.897062	0.922337	-5.18008	17	19	13	3UTR		0	0
	hsa-miR-2861	NM_001136257	SGMS2	2365	2384	1	-24.9	1	5.93157e-07	0.529	0.190063	-0.208173	-10.1092	16	19	10	3UTR		0	0
	hsa-miR-2861	NM_001963	EGF	5131	5150	1	-25.3	1	1.22144e-05	0.529	0.129595	0.0794812	-6.9954	14	19	6	3UTR		0	0
	hsa-miR-2861	NM_001178130	EGF	5008	5027	1	-25.3	1	1.22144e-05	0.529	0.129595	0.0794812	-6.9954	14	19	6	3UTR		0	0
	hsa-miR-2861	NM_001178131	EGF	5005	5024	1	-25.3	1	1.22144e-05	0.529	0.129595	0.0794812	-6.9954	14	19	6	3UTR		0	0
	hsa-miR-2861	NM_001357021	EGF	4683	4702	1	-25.3	1	1.22144e-05	0.529	0.129595	0.0794812	-6.9954	14	19	6	3UTR		0	0
	hsa-miR-2861	NM_001130721	ELOVL6	1621	1656	1	-27.3	1	7.01893e-05	0.412	-0.0428557	0.141245	-9.26233	14	18	10	3UTR		0	0
	hsa-miR-2861	NM_024019	NEUROG2	1160	1179	1	-30	1	0.0131751	0.426	1.95425	0.404439	-6.76235	17	19	15	3UTR		0	0
	hsa-miR-2861	NM_001286755	SYNPO2	1766	1784	1	-27.9	1	0.0374478	0.412	-0.484951	-0.145153	-9.29912	17	18	17	3UTR		0	0
	hsa-miR-2861	NM_000134	FABP2	874	893	1	-23.7	1	7.80663e-05	0.5	0.20583	0.0751907	-5.18008	17	19	15	3UTR		0	0
	hsa-miR-2861	NM_001244764	TNIP3	2032	2070	1	-24.9	1	0.0118852	0.559	1.31356	1.23152	-3.79332	15	38	9	3UTR		0	0
	hsa-miR-2861	NM_001128843	TNIP3	1992	2030	1	-24.9	1	0.0118852	0.559	1.96974	1.81854	-3.79332	15	38	9	3UTR		0	0
	hsa-miR-2861	NM_024873	TNIP3	1998	2036	1	-24.9	1	0.0118852	0.559	2.31796	1.54128	-3.79332	15	38	9	3UTR		0	0
	hsa-miR-2861	NM_007256	SLCO2B1	2855	2892	1	-35.8	1	2.79104e-06	0.324	0.216142	0.0230303	-5.22671	18	23	10	3UTR		0	0
	hsa-miR-2861	NM_001145212	SLCO2B1	2423	2460	1	-35.8	1	2.79104e-06	0.324	0.216142	0.0230303	-5.22671	18	23	10	3UTR		0	0
	hsa-miR-2861	NM_001145211	SLCO2B1	2550	2587	1	-35.8	1	2.79104e-06	0.324	-0.319454	-0.046746	-5.22671	18	23	10	3UTR		0	0
	hsa-miR-2861	NM_012198	GCA	2873	2900	1	-24.1	1	0.00491053	0.618	0.0989696	0.224655	-6.65879	17	27	9	3UTR		0	0
	hsa-miR-2861	NM_001278460	COBLL1	8324	8345	1	-29.8	1	0.00102866	0.515	1.70515	3.3031	-10.1092	16	21	10	3UTR		0	0
	hsa-miR-2861	NM_001278458	COBLL1	8501	8522	1	-29.8	1	0.00102866	0.515	3.6135	3.70259	-10.1092	16	21	10	3UTR		0	0
	hsa-miR-2861	NM_001278461	COBLL1	8274	8305	1	-32.4	1	0.00102866	0.515	3.18431	2.58891	-3.93757	19	31	10	3UTR		0	0
	hsa-miR-2861	NM_014900	COBLL1	8388	8419	1	-32.4	1	0.00102866	0.515	3.18431	2.58891	-3.93757	19	31	10	3UTR		0	0
	hsa-miR-2861	NM_001172173	CSRNP3	9114	9135	1	-29.9	1	1.48757e-05	0.544	0.571164	0.865589	-3.93757	17	21	11	3UTR		0	0
	hsa-miR-2861	NM_001353957	SCN1A	7107	7122	1	-25.2	1	0.0137435	0.574	4.11556	4.70956	-13.6656	13	15	11	3UTR		0	0
	hsa-miR-2861	NM_001165963	SCN1A	7370	7385	1	-25.2	1	0.0137435	0.574	3.13531	4.21438	-13.6656	13	15	11	3UTR		0	0
	hsa-miR-2861	NM_020675	SPC25	1021	1042	1	-22.5	1	0.0374964	0.397	2.96029	1.69894	-13.1803	14	21	5	3UTR		0	0
	hsa-miR-2861	NM_199204	DHRS9	1795	1833	1	-25.4	1	0.00181073	0.515	0.0300331	0.103185	-7.38222	17	38	9	3UTR		0	0
	hsa-miR-2861	NM_001289763	DHRS9	1530	1568	1	-25.4	1	0.00181073	0.515	0.0300331	0.103185	-7.38222	17	38	9	3UTR		0	0
	hsa-miR-2861	NM_001281476	FASTKD1	3546	3571	1	-23.8	1	0.0016144	0.574	2.35427	2.31318	-10.3422	14	25	9	3UTR		0	0
	hsa-miR-2861	NM_024622	FASTKD1	3675	3700	1	-23.8	1	0.0016144	0.574	2.35427	2.31318	-10.3422	14	25	9	3UTR		0	0
	hsa-miR-2861	NM_001321154	METTL8	3121	3139	1	-31.6	1	0.000525159	0.412	0.332947	0.165939	-6.72377	17	18	17	3UTR		0	0
	hsa-miR-2861	NM_001321154	METTL8	2940	2960	1	-29.4	1	0.00291289	0.397	0.440733	0.483566	-8.05661	18	20	16	3UTR		0	0
	hsa-miR-2861	NM_001321162	METTL8	2983	3001	1	-31.6	1	0.000525159	0.412	0.196204	0.368641	-6.72377	17	18	17	3UTR		0	0
	hsa-miR-2861	NM_001321162	METTL8	2802	2822	1	-29.4	1	0.00291289	0.397	0.783397	0.747803	-8.05661	18	20	16	3UTR		0	0
	hsa-miR-2861	NM_001321160	METTL8	3138	3156	1	-31.6	1	0.000525159	0.412	0.276641	0.277244	-6.72377	17	18	17	3UTR		0	0
	hsa-miR-2861	NM_001321160	METTL8	2957	2977	1	-29.4	1	0.00291289	0.397	0.691698	0.354162	-8.05661	18	20	16	3UTR		0	0
	hsa-miR-2861	XM_017005002	DCAF17	2904	2930	1	-28.7	1	0.0128312	0.559	0	0	-7.28438	18	26	6	3UTR		0	0
	hsa-miR-2861	XM_017004324	MAP3K20	3518	3532	1	-23.3	1	0.0472136	0.603	0	0	-9.35113	11	14	8	3UTR		0	0
	hsa-miR-2861	NM_024583	SCRN3	2762	2787	1	-21.9	1	0.000331503	0.529	0.0469877	0.187132	-3.79332	17	25	7	3UTR		0	0
	hsa-miR-2861	NM_001193528	SCRN3	2671	2696	1	-21.9	1	0.000331503	0.529	0.0869022	0.181311	-3.79332	17	25	7	3UTR		0	0
	hsa-miR-2861	NM_001206602	CHN1	1790	1814	1	-27	1	0.000472328	0.456	3.66479	2.15071	-5.48126	17	24	7	3UTR		0	0
	hsa-miR-2861	NM_001077197	PDE11A	4467	4490	1	-28.4	1	1.02532e-05	0.485	0.0845375	-0.106361	-6.78424	17	23	6	3UTR		0	0
	hsa-miR-2861	NM_001077196	PDE11A	3443	3467	1	-26.7	1	0.00243452	0.559	0.148219	1.23345	-5.48126	17	24	6	3UTR		0	0
	hsa-miR-2861	NM_001077196	PDE11A	1824	1842	1	-26.3	1	0.0168996	0.426	0.236271	0.207436	-5.91553	15	18	9	3UTR		0	0
	hsa-miR-2861	NM_173648	CCDC141	8151	8196	1	-30.8	1	0.00888041	0.456	1.9445	2.05371	-12.0101	16	19	11	3UTR		0	0
	hsa-miR-2861	NM_173648	CCDC141	6583	6604	1	-26.9	1	2.42437e-07	0.456	1.13909	1.14389	-4.79441	17	21	10	3UTR		0	0
	hsa-miR-2861	NM_001316745	CCDC141	4936	4955	1	-28	1	0.000120677	0.5	2.25634	1.19433	-6.46921	17	19	14	3UTR		0	0
	hsa-miR-2861	NM_001316745	CCDC141	4994	5011	1	-27.6	1	7.82695e-06	0.485	1.78433	1.41531	-7.30252	15	17	9	3UTR		0	0
	hsa-miR-2861	NM_080876	DUSP19	2502	2521	1	-25	1	0.0164973	0.397	-0.0274122	0.0723784	-9.29912	16	19	10	3UTR		0	0
	hsa-miR-2861	NM_001142314	DUSP19	2349	2368	1	-25	1	0.0164973	0.397	-0.0274122	0.0723784	-9.29912	16	19	10	3UTR		0	0
	hsa-miR-2861	XM_005246970	ORMDL1	794	812	1	-23.8	1	4.11522e-06	0.5	0	0	-6.442	13	18	7	3UTR		0	1
	hsa-miR-2861	NM_001127257	SLC39A10	4463	4486	1	-24.8	1	0.000253249	0.559	0.702351	1.04564	-5.48126	15	18	9	3UTR		0	0
	hsa-miR-2861	NM_020342	SLC39A10	4414	4437	1	-24.8	1	0.000253249	0.559	0.878908	0.658311	-5.48126	15	18	9	3UTR		0	0
	hsa-miR-2861	NM_004226	STK17B	3385	3405	1	-28.9	1	0.00183573	0.529	0.536908	0.198505	-8.25873	16	20	10	3UTR		0	0
	hsa-miR-2861	XM_011512169	STK17B	3383	3403	1	-28.9	1	0.00183573	0.529	0	0	-8.25873	16	20	10	3UTR		0	0
	hsa-miR-2861	NM_003909	CPNE3	3310	3356	1	-28.2	1	0.00386673	0.412	0.468581	-0.0407707	-4.957	15	18	11	3UTR		0	0
	hsa-miR-2861	NM_017520	MPHOSPH8	3193	3211	1	-31.6	1	0.0001909	0.397	-0.190992	0.0182519	-6.72377	17	18	17	3UTR		0	0
	hsa-miR-2861	NM_022459	XPO4	4788	4802	1	-27.4	1	0.000590609	0.559	0.379302	0.162864	-5.76291	13	14	13	3UTR		0	0
	hsa-miR-2861	NM_022459	XPO4	7677	7697	1	-26.9	1	0.00348943	0.529	4.85997	5.0991	-5.18008	17	20	9	3UTR		0	0
	hsa-miR-2861	NM_001166017	SKA3	1587	1635	1	-28.2	1	0.0018202	0.426	1.97548	1.24797	-3.93757	19	48	8	3UTR		0	0
	hsa-miR-2861	NM_145061	SKA3	1706	1754	1	-28.2	1	0.0018202	0.426	1.97548	1.61151	-3.93757	19	48	8	3UTR		0	0
	hsa-miR-2861	NM_002010	FGF9	4350	4368	1	-31.3	1	1.37523e-05	0.485	1.09591	0.809381	-8.57351	17	18	17	3UTR		0	0
	hsa-miR-2861	XM_017020434	LNX2	2942	2960	1	-27.9	1	0.0044371	0.426	0	0	-9.29912	17	18	17	3UTR		0	0
	hsa-miR-2861	NM_032116	KATNAL1	4164	4186	1	-28.3	1	0.0136584	0.529	0.0300661	0.219471	-7.7949	16	22	8	3UTR		0	0
	hsa-miR-2861	NM_001014380	KATNAL1	4105	4144	1	-28.3	1	0.0136584	0.529	-0.432192	0.141867	-7.7949	16	23	8	3UTR		0	0
	hsa-miR-2861	NM_001355247	UBE2L5	1525	1546	1	-25.4	1	8.43934e-05	0.529	1.13706	2.07274	-5.48126	17	21	8	3UTR		0	0
	hsa-miR-2861	NM_001321533	USPL1	3822	3845	1	-28.6	1	5.24122e-06	0.324	0.911963	-0.0586777	-5.18008	17	23	9	3UTR		0	0
	hsa-miR-2861	XM_005266298	PDS5B	5063	5083	1	-23.1	1	6.91084e-05	0.559	0	0	-5.18008	17	20	8	3UTR		0	0
	hsa-miR-2861	NM_001195416	DCLK1	3726	3745	1	-26.9	1	0.000891767	0.529	-0.252457	0.178119	-8.30604	15	19	6	3UTR		0	0
	hsa-miR-2861	NM_001195415	DCLK1	3800	3819	1	-26.9	1	0.000891767	0.529	0.0368187	0.137231	-8.30604	15	19	6	3UTR		0	0
	hsa-miR-2861	NM_001286704	UFM1	1518	1560	1	-27	1	6.13723e-05	0.515	-0.661366	-0.144576	-5.18008	16	21	9	3UTR		0	0
	hsa-miR-2861	NM_016617	UFM1	1346	1388	1	-27	1	6.13723e-05	0.515	-0.661366	-0.144576	-5.18008	16	21	9	3UTR		0	0
	hsa-miR-2861	NM_001144033	STOML3	1643	1683	1	-27.3	1	0.000514562	0.426	2.30824	3.02458	-6.76235	16	20	9	3UTR		0	0
	hsa-miR-2861	NM_014252	SLC25A15	1964	1982	1	-32	1	0.00056415	0.412	0.268347	0.090541	-6.72377	17	18	17	3UTR		0	0
	hsa-miR-2861	NM_001204505	DGKH	9012	9030	1	-28.3	1	0.000227428	0.426	-0.833781	-0.311406	-6.19951	16	18	13	3UTR		0	0
	hsa-miR-2861	NM_001204506	DGKH	8964	8982	1	-28.3	1	0.000227428	0.426	-0.833781	-0.311406	-6.19951	16	18	13	3UTR		0	0
	hsa-miR-2861	NM_033012	TNFSF11	2030	2070	1	-26.5	1	0.0002741	0.618	2.25094	2.00454	-7.59446	15	20	6	3UTR		0	0
	hsa-miR-2861	NM_033255	EPSTI1	2707	2725	1	-29.1	1	0.0132148	0.485	1.2396	1.8198	-5.33701	16	18	11	3UTR		0	0
	hsa-miR-2861	NM_001330543	EPSTI1	2740	2758	1	-29.1	1	0.0132148	0.485	1.2396	1.8198	-5.33701	16	18	11	3UTR		0	0
	hsa-miR-2861	NM_001002264	EPSTI1	2772	2790	1	-29.1	1	0.0132148	0.485	1.2396	1.8198	-5.33701	16	18	11	3UTR		0	0
	hsa-miR-2861	NM_144974	CCDC122	1683	1701	1	-32.3	1	0.000222096	0.426	2.19468	1.26976	-6.93679	15	18	8	3UTR		0	0
	hsa-miR-2861	NM_001286766	RUBCNL	2808	2827	1	-27	1	0.000140486	0.5	3.4925	0.835284	-11.3983	14	19	10	3UTR		0	0
	hsa-miR-2861	NM_001286765	RUBCNL	2924	2943	1	-27	1	0.000140486	0.5	1.38376	1.05657	-11.3983	14	19	10	3UTR		0	0
	hsa-miR-2861	NM_001286763	RUBCNL	3795	3818	1	-27.5	1	0.00034089	0.515	0	0	-6.76235	18	23	9	3UTR		0	0
	hsa-miR-2861	NM_001040444	PHF11	1239	1260	1	-24	1	0.0597172	0.574	-0.40211	-0.410752	-9.95757	17	21	13	3UTR		0	0
	hsa-miR-2861	NM_138450	ARL11	2641	2661	1	-30.7	1	0.000852574	0.5	0.127794	-0.0353325	-7.05204	15	20	12	3UTR		0	0
	hsa-miR-2861	NM_005798	TRIM13	2059	2084	1	-28.8	1	0.000794273	0.412	0.137598	-0.0184487	-6.72377	17	19	17	3UTR		0	0
	hsa-miR-2861	NM_199464	KCNRG	1267	1299	1	-33.2	1	1.21011e-06	0.426	-0.0334151	0.0402435	-4.79441	18	32	9	3UTR		0	0
	hsa-miR-2861	NM_173605	KCNRG	1169	1201	1	-33.2	1	1.21011e-06	0.426	-0.0334151	0.0402435	-4.79441	18	32	9	3UTR		0	0
	hsa-miR-2861	NM_001351589	C13orf42	1614	1645	1	-32	1	0.0154613	0.412	0.0472986	2.34656	-3.93757	17	25	8	3UTR		0	0
	hsa-miR-2861	NM_024705	DHRS12	1894	1913	1	-27.2	1	0.000108686	0.529	0.793295	0.872985	-8.93173	15	19	6	3UTR		0	0
	hsa-miR-2861	NM_001270424	DHRS12	1118	1137	1	-27.2	1	0.000108686	0.529	0.793295	0.872985	-8.93173	15	19	6	3UTR		0	0
	hsa-miR-2861	NM_001031719	DHRS12	1105	1122	1	-27.2	1	1.73195e-08	0.368	1.19852	1.63222	-9.9649	15	17	13	3UTR		0	0
	hsa-miR-2861	NM_001351003	TMEM272	1415	1440	1	-25.8	1	0.00373741	0.382	-0.335425	-0.17461	-4.67302	18	25	8	3UTR		0	0
	hsa-miR-2861	NM_001351003	TMEM272	3928	3946	1	-25.7	1	0.000103094	0.485	0.137024	0.651916	-6.6181	16	18	15	3UTR		0	0
	hsa-miR-2861	NM_001004127	ALG11	2331	2355	1	-22.6	1	0.00933067	0.485	1.46391	2.34855	-10.1324	13	19	7	3UTR		0	0
	hsa-miR-2861	NM_001037232	ZNF829	2576	2597	1	-24.6	1	0.000128295	0.588	0.00144713	-0.173902	-7.27064	15	21	7	3UTR		0	0
	hsa-miR-2861	NM_001171979	ZNF829	2483	2501	1	-27.9	1	0.000590111	0.441	-0.532216	-0.0570472	-9.29912	17	18	17	3UTR		0	0
	hsa-miR-2861	NM_001288800	ZNF585A	3229	3254	1	-24.7	1	0.000348138	0.456	0.250169	0.169857	-5.18008	18	25	8	3UTR		0	0
	hsa-miR-2861	NM_001288800	ZNF585A	4028	4053	1	-24.1	1	0.00842475	0.618	0.661267	0.0328301	-6.46921	17	25	8	3UTR		0	0
	hsa-miR-2861	NM_152655	ZNF585A	3331	3356	1	-24.7	1	0.000348138	0.456	0.440054	0.0755421	-5.18008	18	25	8	3UTR		0	0
	hsa-miR-2861	NM_001330496	CATSPERG	3535	3554	1	-29.2	1	0.00394263	0.529	0.597489	0.0244034	-8.52688	16	19	10	3UTR		0	1
	hsa-miR-2861	NM_001330496	CATSPERG	3468	3487	1	-28.6	1	0.0743757	0.397	-0.307438	-0.540133	-9.29912	16	19	10	3UTR		0	1
	hsa-miR-2861	NM_021185	CATSPERG	3639	3658	1	-29.2	1	0.00394263	0.529	0.147111	0.212562	-8.52688	16	19	10	3UTR		0	1
	hsa-miR-2861	NM_021185	CATSPERG	3572	3591	1	-28.6	1	0.0743757	0.397	-0.3825	-0.540132	-9.29912	16	19	10	3UTR		0	1
	hsa-miR-2861	NM_004924	ACTN4	3730	3752	1	-30.1	1	0.0030745	0.397	-0.127318	0.752937	-5.22671	18	22	7	3UTR		0	0
	hsa-miR-2861	NM_198445	RINL	2466	2484	1	-29.3	1	0.00201332	0.471	0.551863	0.239301	-8.30604	17	18	17	3UTR		0	0
	hsa-miR-2861	NM_001195833	RINL	2482	2500	1	-29.3	1	0.00201332	0.471	0.0420694	0.580278	-8.30604	17	18	17	3UTR		0	0
	hsa-miR-2861	NM_030593	SIRT2	1511	1533	1	-30.7	1	8.25875e-06	0.353	0	0	-5.48126	16	22	6	3UTR		0	0
	hsa-miR-2861	NM_001351693	PLEKHG2	6230	6248	1	-32	1	0.000629768	0.397	-0.831225	-0.474934	-6.72377	17	18	17	3UTR		0	0
	hsa-miR-2861	NM_001351694	PLEKHG2	4156	4174	1	-32	1	0.000629768	0.397	-0.281874	0.00840152	-6.72377	17	18	17	3UTR		0	0
	hsa-miR-2861	NM_152361	EID2B	886	920	1	-29.2	1	0.00101513	0.485	0.0946751	0.0781618	-4.99396	17	34	8	3UTR		0	0
	hsa-miR-2861	NM_001005851	ZNF780B	4332	4350	1	-27.4	1	0.0225729	0.529	-0.122922	0.0735746	-6.93679	14	18	6	3UTR		0	0
	hsa-miR-2861	NM_001142579	ZNF780A	860	882	1	-23.5	1	0.000213258	0.544	0	0	-6.51454	15	22	8	3UTR		0	0
	hsa-miR-2861	NM_001330511	AKT2	2127	2147	1	-30.8	1	0.00187766	0.368	-0.00824651	0.393727	-8.62473	16	20	9	3UTR	MIRT731613	0	1
	hsa-miR-2861	XM_024451417	AKT2	1594	1626	1	-30.1	1	0.00178753	0.515	0	0	-3.93757	19	32	10	3UTR	MIRT731613	0	1
	hsa-miR-2861	XM_011526614	AKT2	1579	1611	1	-30.1	1	0.00178753	0.515	0	0	-3.93757	19	32	10	3UTR	MIRT731613	0	1
	hsa-miR-2861	NM_020956	PRX	4555	4577	1	-35.5	1	0.00690851	0.397	0.0178664	-0.0507548	-3.93757	18	22	10	3UTR		0	0
	hsa-miR-2861	NM_001278599	AXL	2905	2923	1	-28.3	1	0.0188922	0.471	-0.245911	0.0378556	-9.29912	17	18	17	3UTR		0	0
	hsa-miR-2861	NM_052848	CCDC97	2677	2696	1	-33.4	1	0.000176092	0.353	-0.857325	-0.720065	-5.08246	17	19	11	3UTR		0	0
	hsa-miR-2861	NM_001167870	DMAC2	1008	1052	1	-36.5	1	0.00360656	0.485	2.08539	1.32631	-5.91553	17	21	13	3UTR		0	0
	hsa-miR-2861	NM_001167868	DMAC2	1135	1179	1	-36.5	1	0.00360656	0.485	0.688595	0.637781	-5.91553	17	21	13	3UTR		0	0
	hsa-miR-2861	NM_001167867	DMAC2	1298	1342	1	-36.5	1	0.00360656	0.485	0.688595	0.637781	-5.91553	17	21	13	3UTR		0	0
	hsa-miR-2861	NM_001291485	CEACAM7	1250	1268	1	-24.2	1	0.0184121	0.588	0.338106	0.0204195	-10.207	16	18	11	3UTR		0	0
	hsa-miR-2861	NM_006890	CEACAM7	1270	1288	1	-24.2	1	0.0184121	0.588	-0.117854	0.0853321	-10.207	16	18	11	3UTR		0	0
	hsa-miR-2861	NM_001783	CD79A	1100	1127	1	-33.5	1	0.00739425	0.368	0	0	-3.93757	19	27	7	3UTR		0	0
	hsa-miR-2861	NM_021601	CD79A	986	1013	1	-33.5	1	0.00739425	0.368	0	0	-3.93757	19	27	7	3UTR		0	0
	hsa-miR-2861	NM_019884	GSK3A	1814	1835	1	-29.8	1	0.0174313	0.309	1.42634	1.79655	-6.72377	16	21	6	3UTR		0	0
	hsa-miR-2861	NM_001184816	CEACAM1	1917	1936	1	-26.1	1	0.000281979	0.515	0.466153	0.358556	-6.82535	17	19	15	3UTR		0	0
	hsa-miR-2861	NM_001184813	CEACAM1	1970	1989	1	-26.1	1	0.000281979	0.515	1.23449	0.263854	-6.82535	17	19	15	3UTR		0	0
	hsa-miR-2861	NM_001184815	CEACAM1	2063	2082	1	-26.1	1	0.000281979	0.515	0.188314	0.0727523	-6.82535	17	19	15	3UTR		0	0
	hsa-miR-2861	NM_001024912	CEACAM1	2205	2224	1	-26.1	1	0.000281979	0.515	0.347277	0.0076686	-6.82535	17	19	15	3UTR		0	0
	hsa-miR-2861	NM_001712	CEACAM1	2258	2277	1	-26.1	1	0.000281979	0.515	0.347277	0.0076686	-6.82535	17	19	15	3UTR		0	0
	hsa-miR-2861	NM_001816	CEACAM8	1676	1694	1	-27.2	1	0.00936013	0.456	0.184475	-0.0407228	-9.29912	17	18	17	3UTR		0	0
	hsa-miR-2861	XM_017027006	PSG9	1387	1408	1	-28.6	1	4.59767e-06	0.368	0	0	-6.39038	16	21	8	3UTR		0	0
	hsa-miR-2861	XM_017027006	PSG9	1255	1275	1	-28	1	9.80462e-05	0.368	0	0	-5.18008	18	20	14	3UTR		0	0
	hsa-miR-2861	XM_005259075	PSG9	1666	1687	1	-28.6	1	4.59767e-06	0.368	0	0	-6.39038	16	21	8	3UTR		0	0
	hsa-miR-2861	XM_005259075	PSG9	1534	1554	1	-28	1	9.80462e-05	0.368	0	0	-5.18008	18	20	14	3UTR		0	0
	hsa-miR-2861	NM_019108	SMG9	5321	5354	1	-41.7	1	0.00885541	0.412	0.124568	0.150282	-5.22671	18	23	12	3UTR		0	0
	hsa-miR-2861	NM_006300	ZNF230	2375	2414	1	-26.3	1	0.00424888	0.456	0.88056	0.687145	-5.18008	17	26	14	3UTR		0	0
	hsa-miR-2861	NM_001037813	ZNF284	2748	2766	1	-32	1	0.000436892	0.412	-0.397495	-0.112662	-6.72377	17	18	17	3UTR		0	0
	hsa-miR-2861	XM_017026761	ZNF233	599	619	1	-25.4	1	0.00759	0.441	0	0	-5.03583	15	20	8	3UTR		0	0
	hsa-miR-2861	NM_006505	PVR	5657	5703	1	-32.6	1	0.000207826	0.397	-0.362984	0.0045682	-3.93757	19	46	12	3UTR		0	0
	hsa-miR-2861	NM_001135768	PVR	5522	5568	1	-32.6	1	0.000207826	0.397	-0.362984	0.0045682	-3.93757	19	46	12	3UTR		0	0
	hsa-miR-2861	NM_001135769	PVR	5498	5544	1	-32.6	1	0.000207826	0.397	-0.362984	0.0045682	-3.93757	19	46	12	3UTR		0	0
	hsa-miR-2861	XM_024448919	MSRB3	3288	3304	1	-28.1	1	6.07101e-05	0.456	0	0	-5.18008	15	16	15	3UTR		0	0
	hsa-miR-2861	XM_024448918	MSRB3	3175	3191	1	-28.1	1	6.07101e-05	0.456	0	0	-5.18008	15	16	15	3UTR		0	0
	hsa-miR-2861	NM_032338	LLPH	1098	1117	1	-22	1	9.37923e-05	0.5	0.111612	0.0894406	-7.75705	15	19	11	3UTR		0	0
	hsa-miR-2861	NM_001178074	GRIP1	3642	3658	1	-25.1	1	0.00274228	0.441	4.0455	4.39388	-12.6925	15	16	15	3UTR		0	0
	hsa-miR-2861	NM_021150	GRIP1	3687	3703	1	-25.1	1	0.00274228	0.441	4.0455	4.39388	-12.6925	15	16	15	3UTR		0	0
	hsa-miR-2861	NM_001330192	NUP107	5577	5595	1	-25.3	1	0.000165901	0.412	0.198535	0.00808597	-6.72377	17	18	17	3UTR		0	0
	hsa-miR-2861	NM_020401	NUP107	5549	5567	1	-25.3	1	0.000165901	0.412	0.198535	0.00808597	-6.72377	17	18	17	3UTR		0	0
	hsa-miR-2861	NM_002392	MDM2	2335	2353	1	-32	1	0.000592588	0.397	-0.18337	-0.122091	-6.72377	17	18	17	3UTR		0	0
	hsa-miR-2861	NM_001145339	MDM2	2170	2188	1	-32	1	0.000592588	0.397	-0.18337	-0.122091	-6.72377	17	18	17	3UTR		0	0
	hsa-miR-2861	NM_001278462	MDM2	1575	1593	1	-32	1	0.000592588	0.397	-0.0382358	-0.11302	-6.72377	17	18	17	3UTR		0	0
	hsa-miR-2861	NM_001145340	MDM2	1497	1515	1	-32	1	0.000592588	0.397	-0.0382358	-0.11302	-6.72377	17	18	17	3UTR		0	0
	hsa-miR-2861	NM_001874	CPM	6455	6479	1	-27.4	1	0.00842771	0.397	3.01909	2.44418	-5.48126	18	24	9	3UTR		0	0
	hsa-miR-2861	NM_175623	RAB3IP	4593	4623	1	-27.2	1	1.09058e-06	0.471	0.216343	-0.0249536	-3.79332	17	30	9	3UTR		0	0
	hsa-miR-2861	NM_175625	RAB3IP	4493	4523	1	-27.2	1	1.09058e-06	0.471	0.216343	-0.0249536	-3.79332	17	30	9	3UTR		0	0
	hsa-miR-2861	NM_144982	ZFC3H1	6527	6553	1	-29.7	1	1.36244e-05	0.574	2.71272	2.17103	-5.18008	17	21	9	3UTR		0	0
	hsa-miR-2861	NM_014999	RAB21	1413	1431	1	-31.6	1	0.000700412	0.382	-0.0778346	0.272897	-6.72377	17	18	17	3UTR		0	0
	hsa-miR-2861	NM_007043	KRR1	1800	1818	1	-20.5	1	0.00625093	0.632	0.195744	0.0509934	-11.6513	12	18	7	3UTR		0	0
	hsa-miR-2861	XM_017020172	NAV3	6519	6542	1	-27.2	1	2.98771e-06	0.441	0	0	-5.18008	18	23	15	3UTR		0	0
	hsa-miR-2861	NM_001351287	MGAT4C	7507	7524	1	-20.9	1	0.00320912	0.691	-0.0218587	-0.0297485	-14.985	12	17	7	3UTR		0	0
	hsa-miR-2861	NM_007035	KERA	1769	1791	1	-25.4	1	0.0774449	0.603	4.6994	2.69694	-5.48126	17	22	11	3UTR		0	0
	hsa-miR-2861	NM_172177	MRPL42	1280	1297	1	-28.6	1	0.0380547	0.691	0.359063	0.0481831	-4.17062	15	17	12	3UTR		0	0
	hsa-miR-2861	NM_014050	MRPL42	1277	1294	1	-28.6	1	0.0380547	0.691	0.359063	0.0481831	-4.17062	15	17	12	3UTR		0	0
	hsa-miR-2861	NM_001320100	CRADD	1051	1088	1	-33.6	1	1.06866e-06	0.324	0.571024	0.969759	-6.19385	16	19	11	3UTR		0	0
	hsa-miR-2861	NM_001320100	CRADD	826	851	1	-28.1	1	0.000133631	0.412	1.43822	0.215117	-8.82806	17	25	7	3UTR		0	0
	hsa-miR-2861	NM_020698	TMCC3	1812	1832	1	-30.3	1	0.0136699	0.485	0.0999417	-0.180937	-7.91236	17	20	9	3UTR		0	0
	hsa-miR-2861	NM_001301036	TMCC3	1823	1851	1	-30.6	1	0.0136699	0.485	-0.402548	-0.130259	-7.91236	17	21	9	3UTR		0	0
	hsa-miR-2861	NM_001352093	VEZT	3356	3400	1	-24.3	1	0.0317957	0.559	0.0889916	0.114434	-8.05661	18	44	9	3UTR		0	0
	hsa-miR-2861	NM_017599	VEZT	3271	3315	1	-24.3	1	0.0317957	0.559	0.18708	0.237708	-8.05661	18	44	9	3UTR		0	0
	hsa-miR-2861	NM_001352119	VEZT	4076	4120	1	-24.3	1	0.0317957	0.559	0.18708	0.237708	-8.05661	18	44	9	3UTR		0	0
	hsa-miR-2861	NM_001352119	VEZT	2687	2703	1	-24	1	0.0118854	0.794	2.87395	1.86447	-4.17062	15	16	15	3UTR		0	0
	hsa-miR-2861	NM_181861	APAF1	5167	5196	1	-34.9	1	2.3728e-07	0.426	0.181459	-0.0693065	-8.78693	16	21	10	3UTR	MIRT673424	0	0
	hsa-miR-2861	NM_013229	APAF1	5134	5163	1	-34.9	1	2.3728e-07	0.426	0.181459	-0.0693065	-8.78693	16	21	10	3UTR	MIRT673424	0	0
	hsa-miR-2861	NM_001160	APAF1	5005	5034	1	-34.9	1	2.3728e-07	0.426	0.181459	-0.0693065	-8.78693	16	21	10	3UTR	MIRT673424	0	0
	hsa-miR-2861	NM_152788	ANKS1B	4739	4761	1	-29.5	1	0.000243949	0.5	1.0912	0.89043	-7.7949	16	22	7	3UTR		0	0
	hsa-miR-2861	NM_001204081	ANKS1B	1811	1833	1	-29.5	1	0.000243949	0.5	0.294416	1.02689	-7.7949	16	22	7	3UTR		0	0
	hsa-miR-2861	NM_206819	MYBPC1	3788	3809	1	-29.3	1	1.93124e-05	0.574	0.69926	1.05018	-6.46921	17	21	9	3UTR		0	0
	hsa-miR-2861	NM_001254718	MYBPC1	3783	3804	1	-29.3	1	1.93124e-05	0.574	0.69926	1.05018	-6.46921	17	21	9	3UTR		0	0
	hsa-miR-2861	NM_206820	MYBPC1	3767	3788	1	-29.3	1	1.93124e-05	0.574	0.69926	1.05018	-6.46921	17	21	9	3UTR		0	0
	hsa-miR-2861	NM_001254719	MYBPC1	3772	3793	1	-29.3	1	1.93124e-05	0.574	0.69926	1.05018	-6.46921	17	21	9	3UTR		0	0
	hsa-miR-2861	NM_206821	MYBPC1	3713	3734	1	-29.3	1	1.93124e-05	0.574	0.69926	1.05018	-6.46921	17	21	9	3UTR		0	0
	hsa-miR-2861	NM_001254721	MYBPC1	3715	3736	1	-29.3	1	1.93124e-05	0.574	0.69926	1.05018	-6.46921	17	21	9	3UTR		0	0
	hsa-miR-2861	NM_001254720	MYBPC1	3736	3757	1	-29.3	1	1.93124e-05	0.574	0.69926	1.05018	-6.46921	17	21	9	3UTR		0	0
	hsa-miR-2861	NM_001254723	MYBPC1	3631	3652	1	-29.3	1	1.93124e-05	0.574	0.69926	1.05018	-6.46921	17	21	9	3UTR		0	0
	hsa-miR-2861	NM_001254722	MYBPC1	3694	3715	1	-29.3	1	1.93124e-05	0.574	0.69926	1.05018	-6.46921	17	21	9	3UTR		0	0
	hsa-miR-2861	XM_006719410	MYBPC1	3802	3823	1	-29.3	1	1.93124e-05	0.574	0	0	-6.46921	17	21	9	3UTR		0	0
	hsa-miR-2861	XM_005269179	SLC41A2	4468	4485	1	-24.6	1	0.000146457	0.588	0	0	-12.6723	14	17	7	3UTR		0	0
	hsa-miR-2861	XM_005269179	SLC41A2	2986	3005	1	-24.2	1	0.000539133	0.456	0	0	-9.95757	16	19	11	3UTR		0	0
	hsa-miR-2861	NM_005246	FER	5956	5978	1	-24.2	1	0.000138261	0.5	0.354836	0.0271237	-7.49372	17	22	6	3UTR		0	0
	hsa-miR-2861	NM_001308031	FER	4520	4542	1	-24.2	1	0.000138261	0.5	-0.259194	0.134062	-7.49372	17	22	6	3UTR		0	0
	hsa-miR-2861	NM_139281	WDR36	3133	3153	1	-25.1	1	0.0031202	0.559	-0.627547	0.276966	-7.80367	15	20	7	3UTR		0	0
	hsa-miR-2861	NM_001277783	ATG12	2541	2562	1	-27.2	1	0.00014584	0.544	-0.148169	-0.241803	-4.02637	16	21	9	3UTR		0	0
	hsa-miR-2861	XM_017009722	ARL14EPL	665	686	1	-21.3	1	0.000421364	0.618	0	0	-5.83853	15	21	6	3UTR		0	0
	hsa-miR-2861	NM_001308080	COMMD10	775	790	1	-20.7	1	0.000605317	0.618	1.70174	1.31528	-6.06975	13	15	12	3UTR		0	0
	hsa-miR-2861	NM_001286814	TNFAIP8	2173	2194	1	-24.3	1	0.00899675	0.574	0.261604	0.522372	-6.69537	17	21	5	3UTR		0	0
	hsa-miR-2861	NM_001286813	TNFAIP8	2435	2456	1	-24.3	1	0.00899675	0.574	0.261604	0.522372	-6.69537	17	21	5	3UTR		0	0
	hsa-miR-2861	NM_152546	SRFBP1	1533	1581	1	-27.2	1	0.0230889	0.544	0.122318	-0.154682	-5.18008	15	17	15	3UTR		0	0
	hsa-miR-2861	NM_152546	SRFBP1	1466	1482	1	-25.5	1	0.00132919	0.5	-0.134706	0.00120885	-9.69585	14	16	9	3UTR		0	0
	hsa-miR-2861	NM_001164478	C5orf63	813	855	1	-24.7	1	0.000424678	0.588	1.54116	1.08147	-7.38222	14	16	14	3UTR		0	0
	hsa-miR-2861	XM_005272119	P4HA2	3897	3915	1	-31.6	1	0.000132053	0.368	0	0	-6.72377	17	18	17	3UTR		0	0
[truncated: 2,303 more rows]
