# Supplementary material for: Blood levels of microRNAs associated with ischemic heart disease differ between Austrians and Japanese: a pilot study
Source: Sci Rep. 2020 Aug 12;10:13628. doi: 10.1038/s41598-020-69332-0 (PMC7423897; doi:10.1038/s41598-020-69332-0)
Supplement: Supplementary file 3 — Supplementary Table 2. [file 41598_2020_69332_MOESM3_ESM.xlsx]

## Sheet: Sheet1
	Title: Blood levels of microRNAs associated with ischemic heart disease differ between Austrians and Japanese: a pilot study Author: Ichiro Wakabayashi1, Ryoji Eguchi1, Yoko Sotoda2, Dirk von Lewinski3, Harald Sourij4, Takashi Daimon5, Klaus Groschner6, Peter P. Rainer3 From: 1Department of Environmental and Preventive Medicine, Hyogo College of Medicine, Nishinomiya, Hyogo 663-8501, Japan 2Depar…
	Supplementary Table 2. Fold change and its q value of each miRNA that showed significant difference between Austrians and Japanese.
	Name	Fold change	q value
	hsa-let-7b-5p	1.42633	0.0221071
	hsa-miR-103a-3p	1.75835	0.000677148
	hsa-miR-106a-5p	1.55413	0.0141056
	hsa-miR-106b-5p	1.93066	0.000439602
	hsa-miR-107	1.97583	0.000361797
	hsa-miR-1181	-1.18896	0.00560963
	hsa-miR-1185-1-3p	-1.13389	0.0923818
	hsa-miR-1185-2-3p	-1.13919	0.155055
	hsa-miR-1193	-1.12016	0.0535746
	hsa-miR-1199-3p	1.52009	2.66221e-05
	hsa-miR-1199-5p	1.20135	0.000522597
	hsa-miR-1202	-1.37262	0.00040042
	hsa-miR-1203	-1.01079	0.400286
	hsa-miR-1207-5p	-1.28221	0.00029819
	hsa-miR-1224-3p	-1.10907	0.0486954
	hsa-miR-1224-5p	1.05538	0.272439
	hsa-miR-1225-3p	-1.6911	2.40808e-07
	hsa-miR-1225-5p	-1.1038	0.0709099
	hsa-miR-1227-5p	-1.2307	0.00106154
	hsa-miR-1228-3p	-1.08018	0.0195706
	hsa-miR-1228-5p	-1.16705	0.00872811
	hsa-miR-1229-3p	-1.04052	0.222327
	hsa-miR-1229-5p	1.01365	0.3742
	hsa-miR-1231	-1.19419	0.00444912
	hsa-miR-1233-3p	1.03388	0.293696
	hsa-miR-1233-5p	1.12959	0.0331144
	hsa-miR-1234-3p	-1.37253	2.63776e-05
	hsa-miR-1236-3p	-1.0989	0.0469053
	hsa-miR-1236-5p	-1.06852	0.272439
	hsa-miR-1237-3p	-1.04379	0.161698
	hsa-miR-1237-5p	-1.17453	0.00554613
	hsa-miR-1238-3p	-1.05737	0.176351
	hsa-miR-1238-5p	-1.05066	0.144155
	hsa-miR-1246	1.40185	0.0441021
	hsa-miR-1247-3p	-1.03955	0.152088
	hsa-miR-1249-3p	-1.07983	0.0375315
	hsa-miR-1249-5p	1.02109	0.368405
	hsa-miR-1254	1.00063	0.431448
	hsa-miR-125a-3p	-2.7891	2.40808e-07
	hsa-miR-125b-1-3p	-2.9372	8.36337e-07
	hsa-miR-1260a	-1.68601	1.12536e-05
	hsa-miR-1260b	-1.66487	3.08015e-05
	hsa-miR-126-3p	1.08984	0.353736
	hsa-miR-1268a	-1.13342	0.0259104
	hsa-miR-1268b	-1.1272	0.00820719
	hsa-miR-1273a	-1.00719	0.423309
	hsa-miR-1273e	-1.47431	0.00329924
	hsa-miR-1273f	-1.03121	0.372744
	hsa-miR-1273g-3p	-1.1416	0.169547
	hsa-miR-1273h-5p	-1.22822	0.0450846
	hsa-miR-1275	-1.14824	0.0296809
	hsa-miR-1281	-1.1473	0.0221855
	hsa-miR-128-1-5p	1.02088	0.362238
	hsa-miR-128-2-5p	1.4484	7.89381e-06
	hsa-miR-1285-3p	1.05502	0.3742
	hsa-miR-1288-3p	1.3861	0.00870036
	hsa-miR-1290	1.55937	0.0241822
	hsa-miR-1292-3p	-1.10041	0.0708491
	hsa-miR-1292-5p	-1.12249	0.0477784
	hsa-miR-1296-3p	1.16994	0.0748902
	hsa-miR-1303	1.0153	0.411832
	hsa-miR-1306-5p	-1.10015	0.044429
	hsa-miR-1307-3p	-1.43986	4.56049e-05
	hsa-miR-1343-3p	1.10801	0.167876
	hsa-miR-1343-5p	-1.15506	0.0259104
	hsa-miR-134-3p	-1.10335	0.170831
	hsa-miR-134-5p	-1.00095	0.431448
	hsa-miR-135a-3p	1.99495	0.000167874
	hsa-miR-139-3p	1.17325	0.00475984
	hsa-miR-144-3p	1.48615	0.0708013
	hsa-miR-1469	-1.20995	0.00158459
	hsa-miR-1470	-1.45778	1.22692e-06
	hsa-miR-1471	-1.00585	0.405451
	hsa-miR-149-3p	-1.08994	0.0364964
	hsa-miR-149-5p	-1.05143	0.260884
	hsa-miR-150-3p	1.64866	2.6327e-05
	hsa-miR-1587	-1.65836	2.40808e-07
	hsa-miR-15a-5p	2.61967	5.25131e-05
	hsa-miR-16-5p	2.69006	5.80304e-05
	hsa-miR-17-5p	1.63258	0.00541805
	hsa-miR-1825	1.16063	0.0163822
	hsa-miR-184	1.01601	0.402998
	hsa-miR-185-3p	-1.2656	6.02274e-05
	hsa-miR-185-5p	1.72182	0.000241226
	hsa-miR-187-5p	1.03295	0.327797
	hsa-miR-1908-3p	-1.00982	0.403117
	hsa-miR-1908-5p	-1.22636	0.00649301
	hsa-miR-1909-3p	-1.00714	0.404081
	hsa-miR-1909-5p	-1.10302	0.0259104
	hsa-miR-1910-3p	1.05126	0.283037
	hsa-miR-1910-5p	-1.13597	0.0528989
	hsa-miR-1913	-1.0889	0.0168204
	hsa-miR-1914-3p	-1.15726	0.0013219
	hsa-miR-1915-3p	-1.15395	0.0161283
	hsa-miR-1915-5p	1.55485	0.000301339
	hsa-miR-191-5p	1.77146	0.000218474
	hsa-miR-193a-5p	-1.2871	0.00339299
	hsa-miR-193b-5p	-1.13509	0.100175
	hsa-miR-1972	1.04865	0.321965
	hsa-miR-197-3p	1.04499	0.253698
	hsa-miR-197-5p	-1.37669	5.87062e-07
	hsa-miR-1976	-1.01004	0.392041
	hsa-miR-198	-1.04821	0.211799
	hsa-miR-199a-5p	1.10459	0.176005
	hsa-miR-19b-3p	2.11808	3.77715e-05
	hsa-miR-204-3p	1.8258	4.11519e-05
	hsa-miR-208a-5p	1.3255	0.00153767
	hsa-miR-20a-5p	1.72604	0.017371
	hsa-miR-20b-5p	1.90473	0.00246363
	hsa-miR-210-5p	-1.04566	0.11556
	hsa-miR-2110	1.18859	0.00163654
	hsa-miR-211-3p	1.09782	0.10819
	hsa-miR-2116-3p	-1.05324	0.2236
	hsa-miR-214-3p	1.05763	0.20687
	hsa-miR-221-3p	-1.00249	0.431029
	hsa-miR-223-3p	-1.26734	0.138174
	hsa-miR-22-3p	1.33522	0.0358483
	hsa-miR-2276-3p	1.04716	0.233167
	hsa-miR-2278	-1.01253	0.379367
	hsa-miR-2392	-1.47115	1.12536e-05
	hsa-miR-23a-3p	-1.04463	0.371809
	hsa-miR-23a-5p	1.11774	0.0547072
	hsa-miR-23b-3p	1.02449	0.403117
	hsa-miR-24-3p	-1.01983	0.380642
	hsa-miR-2467-3p	-1.33753	0.00471822
	hsa-miR-25-5p	-1.05544	0.25273
	hsa-miR-26a-5p	1.0573	0.377824
	hsa-miR-2861	-1.20543	0.00238376
	hsa-miR-296-3p	-1.03105	0.34909
	hsa-miR-296-5p	-1.02824	0.222743
	hsa-miR-302c-5p	-1.00816	0.411832
	hsa-miR-30c-1-3p	1.10242	0.205698
	hsa-miR-30d-5p	1.20562	0.110919
	hsa-miR-3122	-1.00669	0.410764
	hsa-miR-3124-5p	-1.34522	0.000144806
	hsa-miR-3126-5p	1.04565	0.204653
	hsa-miR-3127-5p	1.35981	0.00444912
	hsa-miR-3130-3p	1.1415	0.0795064
	hsa-miR-3131	-1.0192	0.400286
	hsa-miR-3135b	-1.00497	0.415552
	hsa-miR-3137	1.05144	0.293696
	hsa-miR-3138	-1.02357	0.361196
	hsa-miR-3141	-1.3044	7.51594e-05
	hsa-miR-3144-5p	1.00625	0.411832
	hsa-miR-3147	-1.27135	2.69556e-05
	hsa-miR-3150a-3p	-1.15695	0.0118038
	hsa-miR-3151-5p	-1.15536	0.0029906
	hsa-miR-3153	1.05394	0.257922
	hsa-miR-3154	-1.08986	0.00134543
	hsa-miR-3155a	1.06997	0.24589
	hsa-miR-3156-3p	1.16422	0.0455823
	hsa-miR-3156-5p	1.08174	0.166695
	hsa-miR-3158-5p	1.17416	0.0221072
	hsa-miR-3160-5p	-1.55289	0.00260377
	hsa-miR-3162-3p	-1.44634	2.12941e-06
	hsa-miR-3162-5p	-1.22903	0.000262937
	hsa-miR-3175	1.06505	0.220156
	hsa-miR-3176	1.06167	0.126127
	hsa-miR-3177-3p	-1.11975	0.0353369
	hsa-miR-3177-5p	1.16227	0.0566701
	hsa-miR-3178	1.07888	0.10123
	hsa-miR-3180	-1.03857	0.235374
	hsa-miR-3180-3p	-1.17031	0.00128679
	hsa-miR-3184-3p	-1.01398	0.39547
	hsa-miR-3184-5p	1.2723	0.00396415
	hsa-miR-3185	-1.27681	0.00584162
	hsa-miR-3186-3p	1.01974	0.383935
	hsa-miR-3187-3p	-1.41949	2.12941e-06
	hsa-miR-3187-5p	-1.1148	0.0150819
	hsa-miR-3188	-1.06021	0.193976
	hsa-miR-3190-3p	1.02861	0.316618
	hsa-miR-3191-3p	-1.1401	0.018245
	hsa-miR-3194-5p	-1.10034	0.0308362
	hsa-miR-3195	1.03608	0.320414
	hsa-miR-3196	-1.18819	0.00329276
	hsa-miR-3197	-1.0575	0.155055
	hsa-miR-320a	1.31079	0.0027321
	hsa-miR-320b	1.28143	0.00370619
	hsa-miR-320c	1.29341	0.00329924
	hsa-miR-320e	1.26723	0.0159654
	hsa-miR-323a-5p	1.25145	0.00585086
	hsa-miR-326	-1.01138	0.410017
	hsa-miR-328-3p	1.08359	0.0710454
	hsa-miR-328-5p	-1.31004	0.000188201
	hsa-miR-330-5p	1.0587	0.286654
	hsa-miR-342-3p	1.05653	0.219477
	hsa-miR-342-5p	-1.08123	0.227727
	hsa-miR-345-3p	1.09299	0.131042
	hsa-miR-346	-1.0432	0.246073
	hsa-miR-3605-3p	1.03778	0.32324
	hsa-miR-3605-5p	1.06153	0.304073
	hsa-miR-3610	1.00828	0.411832
	hsa-miR-361-3p	-1.03612	0.279694
	hsa-miR-3614-5p	-1.02916	0.304073
	hsa-miR-3616-3p	1.156	0.0237342
	hsa-miR-3619-3p	1.20061	0.0290716
	hsa-miR-3620-5p	-1.28435	0.000308765
	hsa-miR-3621	1.07295	0.138452
	hsa-miR-3622a-5p	1.03784	0.193976
	hsa-miR-3622b-5p	-1.15314	0.151125
	hsa-miR-3646	1.07192	0.135706
	hsa-miR-3648	2.17574	4.39101e-05
	hsa-miR-3649	1.12897	0.196297
	hsa-miR-3652	-1.22817	9.41204e-06
	hsa-miR-3656	-1.26889	9.6796e-05
	hsa-miR-365a-5p	-1.02469	0.342138
	hsa-miR-365b-5p	-1.02243	0.356873
	hsa-miR-3663-3p	1.71395	1.24159e-05
	hsa-miR-3663-5p	-1.14593	0.0029906
	hsa-miR-3665	-1.0088	0.406402
	hsa-miR-3667-5p	1.30862	0.204505
	hsa-miR-3679-3p	-1.00332	0.415552
	hsa-miR-3679-5p	-1.40648	0.000989885
	hsa-miR-3682-3p	-1.32844	0.000144806
	hsa-miR-3692-5p	1.25239	0.00814255
	hsa-miR-370-3p	-1.2013	0.00077741
	hsa-miR-3714	-1.13588	0.0924717
	hsa-miR-371a-5p	-1.0941	0.011823
	hsa-miR-371b-5p	-1.91763	4.09788e-07
	hsa-miR-373-5p	-1.08937	0.092967
	hsa-miR-3907	-2.44868	1.1548e-06
	hsa-miR-3911	-1.13641	0.0185593
	hsa-miR-3917	-1.13725	0.00396409
	hsa-miR-3918	1.85832	8.45177e-06
	hsa-miR-3922-5p	1.06917	0.147242
	hsa-miR-3925-5p	1.01323	0.400286
	hsa-miR-3926	-1.03351	0.343638
	hsa-miR-3928-3p	-1.24396	2.6327e-05
	hsa-miR-3934-5p	-1.04763	0.272439
	hsa-miR-3935	1.08236	0.20687
	hsa-miR-3936	-1.02237	0.387027
	hsa-miR-3937	-1.2326	0.00396409
	hsa-miR-3940-3p	-1.04712	0.178132
	hsa-miR-3940-5p	-1.04107	0.282447
	hsa-miR-3944-3p	-1.0536	0.156164
	hsa-miR-3944-5p	1.08556	0.178132
	hsa-miR-3945	1.07052	0.156164
	hsa-miR-3960	-1.12901	0.00600107
	hsa-miR-422a	-1.2885	0.00362524
	hsa-miR-423-3p	1.1906	0.107289
	hsa-miR-423-5p	1.3915	0.000184201
	hsa-miR-4253	1.01329	0.37092
	hsa-miR-4257	-1.81473	9.65651e-08
	hsa-miR-4258	1.35869	0.000263804
	hsa-miR-4259	-1.00064	0.431448
	hsa-miR-4261	1.02126	0.37092
	hsa-miR-4265	-1.3268	2.40739e-05
	hsa-miR-4268	1.03509	0.321908
	hsa-miR-4269	1.184	0.021958
	hsa-miR-4270	-1.04457	0.136908
	hsa-miR-4271	1.00983	0.403117
	hsa-miR-4274	-1.03851	0.205698
	hsa-miR-4276	1.11017	0.0227997
	hsa-miR-4279	-1.01503	0.362811
	hsa-miR-4281	-1.19823	0.00733342
	hsa-miR-4284	1.28087	0.0661101
	hsa-miR-4285	-2.27148	2.40808e-07
	hsa-miR-4286	-1.55024	5.65732e-06
	hsa-miR-4290	1.0734	0.124614
	hsa-miR-4294	1.03315	0.342433
	hsa-miR-4298	-1.17273	5.39457e-05
	hsa-miR-4299	-1.43261	8.84986e-05
	hsa-miR-4300	1.04285	0.38979
	hsa-miR-4306	1.42574	0.00318084
	hsa-miR-4314	1.54667	0.00029819
	hsa-miR-4316	1.05684	0.178132
	hsa-miR-4322	-1.58965	5.87062e-07
	hsa-miR-4323	-1.03021	0.271572
	hsa-miR-4327	-1.4979	1.20983e-06
	hsa-miR-4417	-1.07714	0.0946486
	hsa-miR-4419a	1.32625	0.000108522
	hsa-miR-4419b	-1.12759	0.112119
	hsa-miR-4421	1.04797	0.358988
	hsa-miR-4428	-1.09978	0.058106
	hsa-miR-4429	-1.4621	2.12941e-06
	hsa-miR-4430	-1.35113	7.02203e-07
	hsa-miR-4433a-3p	1.01783	0.362217
	hsa-miR-4433a-5p	-1.0896	0.0378385
	hsa-miR-4433b-3p	-1.01137	0.37585
	hsa-miR-4436a	1.00324	0.421371
	hsa-miR-4436b-3p	-1.08003	0.17617
	hsa-miR-4436b-5p	-1.0605	0.240266
	hsa-miR-4440	-1.127	0.00205354
	hsa-miR-4442	1.07399	0.0712075
	hsa-miR-4443	-1.22003	0.00317382
	hsa-miR-4446-3p	1.11436	0.0327374
	hsa-miR-4447	-1.38789	2.31638e-08
	hsa-miR-4448	-1.16536	0.0973834
	hsa-miR-4449	-1.09393	0.0765615
	hsa-miR-4450	1.30326	0.00185137
	hsa-miR-4454	-1.45949	0.00100889
	hsa-miR-4455	-1.24243	0.011823
	hsa-miR-4458	-1.02923	0.400286
	hsa-miR-4459	-1.06769	0.190177
	hsa-miR-4462	-1.1022	0.10021
	hsa-miR-4463	-1.10709	0.022442
	hsa-miR-4465	-1.12283	0.0458555
	hsa-miR-4466	-1.08147	0.0883215
	hsa-miR-4467	-1.56881	5.59241e-05
	hsa-miR-4470	1.26912	0.00322771
	hsa-miR-4472	-1.37429	3.18668e-06
	hsa-miR-4476	1.51883	0.000660374
	hsa-miR-4478	-1.16722	0.0490292
	hsa-miR-4480	-1.10682	0.236386
	hsa-miR-4481	-1.03922	0.24589
	hsa-miR-4482-3p	-1.00969	0.402998
	hsa-miR-4483	-1.03754	0.204048
	hsa-miR-4484	1.12972	0.0646226
	hsa-miR-4485-5p	1.23665	0.0236159
	hsa-miR-4486	-1.13388	0.0358544
	hsa-miR-4487	1.00414	0.41512
	hsa-miR-4488	-1.08338	0.0741515
	hsa-miR-4489	-1.19094	0.00409368
	hsa-miR-4492	-1.1153	0.0418192
	hsa-miR-4496	-1.1337	0.0475415
	hsa-miR-4497	1.87038	3.19976e-05
	hsa-miR-4498	-1.40177	4.09788e-07
	hsa-miR-4499	-1.01847	0.391779
	hsa-miR-449b-3p	-1.02221	0.278221
	hsa-miR-4505	-1.49485	1.12536e-05
	hsa-miR-4506	1.04783	0.261367
	hsa-miR-4507	-1.46985	2.80215e-07
	hsa-miR-4508	-1.14829	0.0165382
	hsa-miR-4513	-1.08163	0.00541805
	hsa-miR-4514	-1.09459	0.140735
	hsa-miR-4515	-1.56375	2.9219e-05
	hsa-miR-4516	1.25923	0.000525282
	hsa-miR-451a	3.0274	5.19597e-05
	hsa-miR-4523	1.17007	0.0392158
	hsa-miR-4525	-1.21122	0.01191
	hsa-miR-4526	-1.18217	0.00566731
	hsa-miR-4530	-1.16193	0.0546503
	hsa-miR-4532	1.26461	0.00878712
	hsa-miR-4533	1.05146	0.123325
	hsa-miR-4534	-1.37393	2.52111e-06
	hsa-miR-4535	-1.22135	2.12941e-06
	hsa-miR-4538	-1.16956	0.0284455
	hsa-miR-4539	-1.52912	2.67303e-08
	hsa-miR-4632-5p	-1.48553	9.65651e-08
	hsa-miR-4634	1.06387	0.176005
	hsa-miR-4635	1.02467	0.354438
	hsa-miR-4638-3p	-1.20484	0.0371419
	hsa-miR-4638-5p	1.10949	0.129153
	hsa-miR-4640-3p	-1.00875	0.401316
	hsa-miR-4640-5p	1.03827	0.278502
	hsa-miR-4646-3p	-1.02073	0.362238
	hsa-miR-4646-5p	-1.08908	0.0708598
	hsa-miR-4648	-1.09443	0.271572
	hsa-miR-4649-5p	1.41746	4.9809e-06
	hsa-miR-4651	-1.07356	0.122906
	hsa-miR-4654	-1.1539	0.00667514
	hsa-miR-4655-5p	-1.06037	0.0534565
	hsa-miR-4656	-1.28966	0.000289663
	hsa-miR-4658	1.12255	0.232584
	hsa-miR-4664-3p	-1.27277	5.39457e-05
	hsa-miR-4664-5p	-1.14967	0.0878765
	hsa-miR-4665-3p	-1.1162	0.0259104
	hsa-miR-4665-5p	1.1568	0.0133372
	hsa-miR-4667-5p	-1.02261	0.276196
	hsa-miR-4669	-1.20274	0.00852498
	hsa-miR-4673	1.59469	0.000118266
	hsa-miR-4674	1.28149	0.00184475
	hsa-miR-4675	1.02417	0.301047
	hsa-miR-4681	-1.11812	0.10819
	hsa-miR-4684-3p	1.10271	0.193985
	hsa-miR-4685-3p	-1.0657	0.1238
	hsa-miR-4685-5p	-1.08117	0.0169268
	hsa-miR-4687-3p	-1.28598	2.69556e-05
	hsa-miR-4687-5p	-1.18634	0.000629775
	hsa-miR-4688	-1.23378	7.15087e-05
	hsa-miR-4689	-1.02729	0.262552
	hsa-miR-4690-5p	-1.4583	1.61723e-05
	hsa-miR-4691-5p	1.00942	0.411832
	hsa-miR-4695-3p	-1.16596	0.0125529
	hsa-miR-4695-5p	-1.27605	2.6327e-05
	hsa-miR-4697-3p	-1.02297	0.365523
	hsa-miR-4697-5p	-1.29962	3.40455e-06
	hsa-miR-4698	1.16617	0.0792216
	hsa-miR-4701-5p	-1.04555	0.205698
	hsa-miR-4706	-1.15781	3.8805e-06
	hsa-miR-4707-3p	1.12352	0.0232475
	hsa-miR-4707-5p	-1.37054	9.76308e-06
	hsa-miR-4708-3p	-1.57766	3.51699e-05
	hsa-miR-4710	-1.20521	0.0322379
	hsa-miR-4713-3p	1.38306	0.017571
	hsa-miR-4713-5p	-1.02847	0.295165
	hsa-miR-4716-3p	-1.12211	0.020369
	hsa-miR-4716-5p	-1.0532	0.135706
	hsa-miR-4717-3p	-1.01076	0.411832
	hsa-miR-4718	-1.25445	0.057236
	hsa-miR-4721	1.22283	0.00444912
	hsa-miR-4722-3p	-1.05874	0.140735
	hsa-miR-4722-5p	-1.30376	1.20983e-06
	hsa-miR-4723-3p	1.03158	0.272439
	hsa-miR-4723-5p	-1.53138	4.99031e-06
	hsa-miR-4725-3p	1.00318	0.422304
	hsa-miR-4726-3p	1.03656	0.329745
	hsa-miR-4726-5p	1.03878	0.193976
	hsa-miR-4727-3p	1.02923	0.364211
	hsa-miR-4728-3p	-1.09116	0.0715152
	hsa-miR-4728-5p	-1.00343	0.41655
	hsa-miR-4730	2.03722	1.60632e-05
	hsa-miR-4731-3p	1.0179	0.371809
	hsa-miR-4731-5p	-1.09955	0.00821041
	hsa-miR-4732-5p	-1.0279	0.3742
	hsa-miR-4733-3p	1.27684	0.0534565
	hsa-miR-4734	-1.07462	0.109449
	hsa-miR-4736	-1.16265	0.00531724
	hsa-miR-4737	-1.00532	0.417931
	hsa-miR-4738-3p	1.10221	0.0474665
	hsa-miR-4739	1.05652	0.267451
	hsa-miR-4740-3p	1.30022	8.7118e-05
	hsa-miR-4740-5p	-1.10587	0.123325
	hsa-miR-4741	-1.09456	0.124614
	hsa-miR-4743-5p	-1.07199	0.0588859
	hsa-miR-4745-5p	2.06728	1.55758e-05
	hsa-miR-4746-3p	-1.26431	0.00157815
	hsa-miR-4747-3p	1.23425	0.00318084
	hsa-miR-4747-5p	-1.30481	0.0104588
	hsa-miR-4748	-1.04533	0.307616
	hsa-miR-4749-3p	-1.27381	5.76608e-06
	hsa-miR-4749-5p	-1.42714	4.53927e-06
	hsa-miR-4750-3p	-1.11421	0.0358544
	hsa-miR-4750-5p	-1.5402	1.61723e-05
	hsa-miR-4751	1.08279	0.118358
	hsa-miR-4753-5p	-1.09427	0.194948
	hsa-miR-4755-3p	-1.44269	0.0122738
	hsa-miR-4756-5p	-1.08615	0.104123
	hsa-miR-4758-3p	-1.22374	0.000776456
	hsa-miR-4758-5p	-1.10046	0.0184184
	hsa-miR-4763-3p	-1.35133	3.40852e-05
	hsa-miR-4763-5p	-1.07001	0.0869935
	hsa-miR-4767	1.15398	0.0721019
	hsa-miR-4769-3p	-1.06115	0.144921
	hsa-miR-4776-5p	-1.46221	1.20904e-06
	hsa-miR-4783-3p	-1.49708	1.20904e-06
	hsa-miR-4783-5p	-1.10567	0.125372
	hsa-miR-4787-3p	-1.72396	1.32703e-05
	hsa-miR-4787-5p	-1.0939	0.0392158
	hsa-miR-4788	1.11648	0.0251865
	hsa-miR-4792	1.10943	0.194948
	hsa-miR-4800-3p	-3.74441	9.65651e-08
	hsa-miR-4800-5p	1.09659	0.0661101
	hsa-miR-483-5p	-1.17153	0.00120323
	hsa-miR-484	1.41594	0.00196318
	hsa-miR-486-3p	-1.09976	0.0986193
	hsa-miR-486-5p	2.37677	3.08015e-05
	hsa-miR-491-5p	-1.13384	0.0878765
	hsa-miR-494-3p	-1.60619	5.25131e-05
	hsa-miR-498	1.09926	0.0748902
	hsa-miR-5001-5p	-1.60115	1.0961e-06
	hsa-miR-5006-5p	1.04338	0.354438
	hsa-miR-5008-5p	-1.0868	0.0490312
	hsa-miR-5010-5p	1.12749	0.0121985
	hsa-miR-504-3p	-1.28879	0.00322771
	hsa-miR-505-5p	-1.02173	0.360044
	hsa-miR-5088-3p	1.0082	0.41512
	hsa-miR-5088-5p	-1.06568	0.325254
	hsa-miR-5090	1.10006	0.0534565
	hsa-miR-5095	-1.01338	0.41655
	hsa-miR-5096	1.06462	0.371809
	hsa-miR-5100	-1.70132	4.39101e-05
	hsa-miR-513a-5p	-1.44893	0.00187538
	hsa-miR-514b-5p	1.10402	0.213195
	hsa-miR-5189-3p	1.07203	0.156829
	hsa-miR-5189-5p	-1.49656	9.65651e-08
	hsa-miR-518c-5p	-1.08474	0.152471
	hsa-miR-5190	1.004	0.422086
	hsa-miR-5192	1.06215	0.277126
	hsa-miR-5193	1.04103	0.284936
	hsa-miR-5195-3p	-1.04051	0.156164
	hsa-miR-5195-5p	-1.61863	8.90372e-05
	hsa-miR-5196-5p	-1.1607	0.00324926
	hsa-miR-532-3p	1.00893	0.395841
	hsa-miR-542-5p	1.68978	0.000158833
	hsa-miR-548q	-1.12403	0.018245
	hsa-miR-550a-3-5p	1.06283	0.239243
	hsa-miR-550a-5p	1.68302	2.24747e-05
	hsa-miR-551b-5p	-1.08419	0.230086
	hsa-miR-557	1.09528	0.111986
	hsa-miR-5572	-1.44576	4.2089e-07
	hsa-miR-5585-3p	-1.02784	0.400286
	hsa-miR-5589-5p	-1.39842	4.0561e-06
	hsa-miR-564	1.00765	0.410764
	hsa-miR-5698	1.03128	0.178132
	hsa-miR-5699-5p	-1.01009	0.401316
	hsa-miR-5703	1.01621	0.404081
	hsa-miR-5705	1.07183	0.189712
	hsa-miR-5739	-1.55417	5.34634e-05
	hsa-miR-574-3p	1.09442	0.0333879
	hsa-miR-575	-1.43494	0.00475984
	hsa-miR-5787	1.01456	0.380642
	hsa-miR-583	-1.08558	0.187392
	hsa-miR-584-5p	1.05532	0.267308
	hsa-miR-585-5p	-1.01004	0.411834
	hsa-miR-593-5p	-1.01552	0.394407
	hsa-miR-602	1.0418	0.312405
	hsa-miR-6068	-2.26056	3.56977e-07
	hsa-miR-6069	-1.11089	0.0710454
	hsa-miR-6071	1.24056	0.276205
	hsa-miR-6075	-1.63519	2.99295e-06
	hsa-miR-6076	1.26101	9.6796e-05
	hsa-miR-6081	1.05338	0.254523
	hsa-miR-6083	1.16042	0.0546503
	hsa-miR-6085	-1.25257	0.000132287
	hsa-miR-6086	1.16609	0.0211944
	hsa-miR-6087	-1.2837	0.000261255
	hsa-miR-6088	-1.71611	5.87062e-07
	hsa-miR-6089	-1.08238	0.0878765
	hsa-miR-6090	-1.13563	0.0195953
	hsa-miR-612	1.00992	0.403117
	hsa-miR-6124	-1.30755	0.00518158
	hsa-miR-6125	-1.18211	0.00396409
	hsa-miR-6126	-1.51327	6.14852e-05
	hsa-miR-6127	-1.04293	0.272439
	hsa-miR-6130	-1.10707	0.196594
	hsa-miR-6131	1.78359	0.000278864
	hsa-miR-6132	-1.78183	5.3243e-06
	hsa-miR-6133	-1.00701	0.411832
	hsa-miR-614	-1.03809	0.338552
	hsa-miR-615-5p	1.37312	8.30252e-05
	hsa-miR-6165	-1.42401	1.60757e-05
	hsa-miR-619-5p	1.01683	0.415953
	hsa-miR-625-3p	1.03577	0.284936
	hsa-miR-636	-1.08441	0.147953
	hsa-miR-637	1.11468	0.00656417
	hsa-miR-638	-1.13976	0.0160183
	hsa-miR-642a-3p	1.02755	0.327797
	hsa-miR-6499-5p	-1.17255	0.0477784
	hsa-miR-650	-1.13141	0.0878765
	hsa-miR-6500-3p	1.05749	0.292608
	hsa-miR-6501-3p	-1.00565	0.417401
	hsa-miR-6507-5p	-1.01394	0.398994
	hsa-miR-6510-5p	-1.20432	0.0163825
	hsa-miR-6511a-3p	-1.0218	0.338918
	hsa-miR-6511a-5p	-1.69741	4.53927e-06
	hsa-miR-6511b-3p	-1.05185	0.169547
	hsa-miR-6511b-5p	-1.43531	1.89973e-05
	hsa-miR-6515-3p	-1.02201	0.25637
	hsa-miR-6515-5p	-1.11963	0.111026
	hsa-miR-652-5p	-1.28806	2.62662e-05
	hsa-miR-654-5p	1.07563	0.204653
	hsa-miR-658	-1.43346	4.0561e-06
	hsa-miR-663a	-1.56959	1.20983e-06
	hsa-miR-663b	1.49526	3.6453e-06
	hsa-miR-665	-1.18378	0.0735774
	hsa-miR-668-3p	1.06754	0.203688
	hsa-miR-668-5p	1.13102	0.0281425
	hsa-miR-671-3p	-1.02653	0.338918
	hsa-miR-6715b-5p	1.16463	0.0538595
	hsa-miR-671-5p	-1.05927	0.117377
	hsa-miR-6716-5p	-1.06564	0.126127
	hsa-miR-6717-5p	1.01337	0.404081
	hsa-miR-6721-5p	-1.26072	0.00014325
	hsa-miR-6722-3p	-1.14022	0.0151359
	hsa-miR-6722-5p	-1.00183	0.426704
	hsa-miR-6724-5p	-1.3855	9.41204e-06
	hsa-miR-6726-3p	-1.00471	0.411832
	hsa-miR-6726-5p	1.06236	0.182704
	hsa-miR-6727-3p	-1.17975	0.00734349
	hsa-miR-6727-5p	-1.00552	0.411832
	hsa-miR-6728-5p	-1.06589	0.232584
	hsa-miR-6729-3p	-1.08704	0.0157816
	hsa-miR-6729-5p	-1.05144	0.232584
	hsa-miR-6731-5p	-1.15096	0.0120944
	hsa-miR-6732-3p	1.07526	0.102585
	hsa-miR-6732-5p	-1.16302	0.0055147
	hsa-miR-6734-5p	1.10391	0.170243
	hsa-miR-6735-3p	1.00127	0.429966
	hsa-miR-6735-5p	-1.16317	0.00014325
	hsa-miR-6736-5p	1.05291	0.354438
	hsa-miR-6737-5p	-1.00287	0.415959
	hsa-miR-6738-5p	-1.06794	0.0474665
	hsa-miR-6741-3p	1.02063	0.354438
	hsa-miR-6741-5p	-1.06191	0.0954659
	hsa-miR-6742-5p	1.11948	0.0106358
	hsa-miR-6743-3p	1.00454	0.411832
	hsa-miR-6743-5p	-1.31485	7.02785e-05
	hsa-miR-6744-5p	1.09427	0.133073
	hsa-miR-6746-5p	-1.17121	0.0119675
	hsa-miR-6747-3p	-1.06241	0.2484
	hsa-miR-6747-5p	-1.14475	0.0253387
	hsa-miR-6748-5p	-1.01992	0.343097
	hsa-miR-6749-3p	-1.0301	0.291866
	hsa-miR-6749-5p	-1.09758	0.021958
	hsa-miR-6750-3p	1.03278	0.336532
	hsa-miR-6750-5p	1.01259	0.39547
	hsa-miR-6751-5p	-1.22094	8.11967e-06
	hsa-miR-6752-5p	-1.15702	0.00852498
	hsa-miR-6753-5p	-1.15656	0.0345857
	hsa-miR-6754-5p	-1.04835	0.354438
	hsa-miR-675-5p	-1.51122	2.54169e-06
	hsa-miR-6756-3p	-1.15119	0.00659494
	hsa-miR-6756-5p	-1.2098	1.24014e-05
	hsa-miR-6757-5p	1.05831	0.232584
	hsa-miR-6758-5p	-1.12798	0.0563331
	hsa-miR-6759-3p	-1.12135	0.0272215
	hsa-miR-6759-5p	1.07057	0.125778
	hsa-miR-6760-5p	-1.14496	0.00704388
	hsa-miR-6762-5p	-1.025	0.336037
	hsa-miR-6763-3p	-1.23448	5.19597e-05
	hsa-miR-6763-5p	-1.34548	2.78702e-05
	hsa-miR-6765-3p	-1.78583	0.000311874
	hsa-miR-6765-5p	-1.14968	0.00655631
	hsa-miR-6766-3p	-1.03814	0.178401
	hsa-miR-6766-5p	-1.0282	0.18866
	hsa-miR-6767-5p	1.10912	0.143678
	hsa-miR-6768-5p	-1.56697	1.61723e-05
	hsa-miR-6769a-3p	-1.07677	0.114072
	hsa-miR-6769a-5p	-1.18005	0.000210024
	hsa-miR-6769b-5p	-1.04769	0.112531
	hsa-miR-6770-3p	-1.37171	5.99207e-06
	hsa-miR-6771-5p	-1.10573	0.0122738
	hsa-miR-6772-5p	-1.08714	0.0725026
	hsa-miR-6774-5p	-1.29131	3.97609e-05
	hsa-miR-6775-5p	-1.28278	0.000250623
	hsa-miR-6776-3p	-1.06256	0.135706
	hsa-miR-6776-5p	-1.2083	0.00216961
	hsa-miR-6777-3p	-1.14932	0.00403361
	hsa-miR-6777-5p	-1.38541	0.000525107
	hsa-miR-6778-5p	1.14005	0.152575
	hsa-miR-6779-3p	-1.04297	0.253921
	hsa-miR-6779-5p	-1.55109	9.65651e-08
	hsa-miR-6780a-5p	1.00893	0.404081
	hsa-miR-6780b-3p	1.15406	0.0378385
	hsa-miR-6780b-5p	-1.23885	0.00641404
	hsa-miR-6781-5p	-1.1057	0.0413236
	hsa-miR-6782-5p	-1.09085	0.013545
	hsa-miR-6784-5p	1.07424	0.131523
	hsa-miR-6785-5p	1.10412	0.0613547
	hsa-miR-6786-5p	-1.10299	0.0712075
	hsa-miR-6787-3p	-1.16629	0.039309
	hsa-miR-6787-5p	-1.07463	0.0751683
	hsa-miR-6789-3p	-1.05709	0.194948
	hsa-miR-6789-5p	-1.02777	0.293696
	hsa-miR-6790-3p	1.34127	0.000835221
	hsa-miR-6790-5p	-1.44442	4.94583e-06
	hsa-miR-6791-5p	-1.2811	0.000892412
	hsa-miR-6792-3p	-1.02986	0.271572
	hsa-miR-6792-5p	-1.64096	2.40808e-07
	hsa-miR-6793-5p	-1.1499	0.0175008
	hsa-miR-6794-5p	-1.11984	0.000189762
	hsa-miR-6795-5p	-1.04665	0.128093
	hsa-miR-6796-3p	-1.02183	0.272439
	hsa-miR-6796-5p	-1.02932	0.343097
	hsa-miR-6797-3p	-1.08519	0.0973198
	hsa-miR-6797-5p	-1.18122	0.00872811
	hsa-miR-6798-3p	-1.07271	0.0458487
	hsa-miR-6798-5p	-1.15034	0.0104588
	hsa-miR-6799-5p	-1.44361	0.000660374
	hsa-miR-6800-3p	-1.04261	0.168223
	hsa-miR-6800-5p	-1.09985	0.0213395
	hsa-miR-6801-3p	-1.03261	0.257922
	hsa-miR-6801-5p	-1.02424	0.3742
	hsa-miR-6802-3p	-1.0335	0.306104
	hsa-miR-6802-5p	-1.1882	4.0561e-06
	hsa-miR-6803-3p	1.07801	0.116915
	hsa-miR-6803-5p	-1.11926	0.0258292
	hsa-miR-6804-3p	-1.10572	0.0358483
	hsa-miR-6804-5p	-1.0071	0.415953
	hsa-miR-6805-3p	-1.48012	3.18668e-06
	hsa-miR-6805-5p	-1.12953	0.0490312
	hsa-miR-6806-5p	1.09825	0.00322771
	hsa-miR-6807-5p	-1.0356	0.317705
	hsa-miR-6808-5p	-1.04663	0.338167
	hsa-miR-6810-5p	-1.07394	0.166247
	hsa-miR-6812-5p	-1.10386	0.0913213
	hsa-miR-6813-3p	1.00941	0.403117
	hsa-miR-6813-5p	-1.51036	3.5089e-07
	hsa-miR-6815-5p	-1.29813	5.19597e-05
	hsa-miR-6816-5p	-1.31278	6.70713e-05
	hsa-miR-6819-5p	-1.01644	0.32011
	hsa-miR-6820-3p	-1.00392	0.415552
	hsa-miR-6820-5p	-1.13142	0.041798
	hsa-miR-6821-5p	-1.52131	3.59591e-05
	hsa-miR-6822-5p	1.02085	0.354438
	hsa-miR-6823-5p	1.0668	0.243992
	hsa-miR-6824-5p	-1.10993	0.0772477
	hsa-miR-6825-3p	-1.37464	2.45317e-05
	hsa-miR-6825-5p	-1.33082	0.00200491
	hsa-miR-6826-5p	1.15352	0.0464284
	hsa-miR-6827-5p	1.03386	0.190177
	hsa-miR-6828-5p	-1.02845	0.341803
	hsa-miR-6829-3p	1.01872	0.382874
	hsa-miR-6829-5p	-1.26198	2.14049e-06
	hsa-miR-6830-5p	-1.0471	0.354438
	hsa-miR-6831-5p	-1.34776	2.15584e-06
	hsa-miR-6833-5p	1.00939	0.411832
	hsa-miR-6834-5p	1.03273	0.356941
	hsa-miR-6835-5p	1.12897	0.0039222
	hsa-miR-6836-3p	-1.01833	0.354438
	hsa-miR-6836-5p	1.45306	0.000551015
	hsa-miR-6837-5p	1.17978	0.00685891
	hsa-miR-6840-3p	1.24592	0.000126537
	hsa-miR-6842-5p	-1.23211	4.53927e-06
	hsa-miR-6845-3p	1.00672	0.410764
	hsa-miR-6845-5p	1.09781	0.121984
	hsa-miR-6846-3p	1.00686	0.411832
	hsa-miR-6846-5p	-1.19343	2.06946e-05
	hsa-miR-6847-5p	1.08016	0.193976
	hsa-miR-6848-3p	-1.01328	0.394407
	hsa-miR-6848-5p	-1.18988	0.00396409
	hsa-miR-6849-5p	-1.03831	0.208767
	hsa-miR-6850-5p	-1.00531	0.41512
	hsa-miR-6851-5p	-1.15465	0.00292501
	hsa-miR-6855-5p	-1.78875	5.35252e-05
	hsa-miR-6857-5p	1.14159	0.0257119
	hsa-miR-6858-3p	-1.16499	0.00249351
	hsa-miR-6858-5p	-1.48414	2.40808e-07
	hsa-miR-6859-3p	1.00675	0.393224
	hsa-miR-6859-5p	-1.02257	0.350473
	hsa-miR-6860	-1.14142	0.00999671
	hsa-miR-6861-3p	-1.0768	0.125778
	hsa-miR-6861-5p	-1.23828	7.51594e-05
	hsa-miR-6862-3p	1.14467	0.0502425
	hsa-miR-6862-5p	-1.01002	0.408153
	hsa-miR-6865-3p	-1.34294	1.93377e-05
	hsa-miR-6865-5p	-1.0458	0.23103
	hsa-miR-6867-3p	1.01452	0.381601
	hsa-miR-6869-5p	-1.05814	0.178132
	hsa-miR-6870-5p	-1.00541	0.415953
	hsa-miR-6871-3p	-1.08233	0.215741
	hsa-miR-6871-5p	1.08437	0.237873
	hsa-miR-6872-3p	-1.3116	0.015946
	hsa-miR-6875-3p	-1.01898	0.373155
	hsa-miR-6875-5p	1.24493	0.00205354
	hsa-miR-6876-5p	1.04387	0.25529
	hsa-miR-6877-3p	1.11285	0.0409221
	hsa-miR-6877-5p	1.16626	0.000102937
	hsa-miR-6878-5p	1.04567	0.326544
	hsa-miR-6879-3p	-1.17161	0.00077741
	hsa-miR-6879-5p	-1.27365	0.000828808
	hsa-miR-6880-3p	-1.24338	0.000114194
	hsa-miR-6880-5p	1.04844	0.236386
	hsa-miR-6881-5p	1.0037	0.421371
	hsa-miR-6885-3p	1.11551	0.0477784
	hsa-miR-6885-5p	1.1877	0.000996324
	hsa-miR-6886-3p	1.05227	0.217589
	hsa-miR-6886-5p	1.11111	0.053221
	hsa-miR-6887-3p	-1.01655	0.373155
	hsa-miR-6887-5p	-1.05434	0.12441
	hsa-miR-6889-5p	-1.17273	0.0169268
	hsa-miR-6890-5p	-1.03648	0.222327
	hsa-miR-6891-5p	-1.09088	0.0654435
	hsa-miR-6892-5p	1.23078	0.0196625
	hsa-miR-6893-3p	-1.06583	0.176005
	hsa-miR-6893-5p	1.24319	0.00762485
	hsa-miR-6894-3p	1.02343	0.346428
	hsa-miR-6894-5p	-1.07217	0.0390069
	hsa-miR-6895-5p	1.19043	0.0661101
	hsa-miR-7106-5p	-1.15693	0.0109131
	hsa-miR-7107-5p	-1.16598	0.0104588
	hsa-miR-7108-3p	-1.37791	3.43819e-06
	hsa-miR-7108-5p	-1.34782	6.93213e-05
	hsa-miR-7109-3p	-1.0193	0.37585
	hsa-miR-7109-5p	-1.09806	0.0375583
	hsa-miR-711	1.24121	0.00474944
	hsa-miR-7110-3p	1.04343	0.320414
	hsa-miR-7110-5p	-1.74904	5.48247e-07
	hsa-miR-7111-3p	1.01967	0.362217
	hsa-miR-7111-5p	-1.17547	0.000996324
	hsa-miR-7112-5p	-1.16358	0.00554613
	hsa-miR-7113-3p	1.00267	0.415959
	hsa-miR-7113-5p	-1.07493	0.211799
	hsa-miR-7114-3p	-1.05334	0.201287
	hsa-miR-7114-5p	-1.47876	2.40808e-07
	hsa-miR-7150	-1.09462	0.154782
	hsa-miR-7151-5p	1.07623	0.384008
	hsa-miR-7155-3p	1.07291	0.178991
	hsa-miR-7155-5p	1.01713	0.348746
	hsa-miR-7160-5p	-1.03524	0.203749
	hsa-miR-718	-1.08916	0.0834103
	hsa-miR-744-5p	-2.12075	1.20983e-06
	hsa-miR-758-5p	1.19742	0.01191
	hsa-miR-760	1.17803	0.0568698
	hsa-miR-762	1.13413	0.0251865
	hsa-miR-7641	1.25432	0.00784019
	hsa-miR-766-3p	-1.03199	0.180671
	hsa-miR-7704	1.01063	0.398994
	hsa-miR-7843-5p	1.03026	0.362811
	hsa-miR-7845-5p	-1.16616	0.000139992
	hsa-miR-7846-3p	1.00827	0.405451
	hsa-miR-7847-3p	-1.04673	0.125372
	hsa-miR-7851-3p	-1.78624	2.75306e-06
	hsa-miR-7854-3p	-1.04461	0.279685
	hsa-miR-7975	-1.56388	0.000128105
	hsa-miR-7977	-1.47759	0.000427221
	hsa-miR-8052	-1.0116	0.365523
	hsa-miR-8059	1.00758	0.411832
	hsa-miR-8060	1.05747	0.220649
	hsa-miR-8063	1.20129	0.000114194
	hsa-miR-8064	-1.20189	0.000835221
	hsa-miR-8069	1.02107	0.358988
	hsa-miR-8071	-1.6694	1.90132e-08
	hsa-miR-8072	-1.20476	0.00362524
	hsa-miR-8073	1.02792	0.271572
	hsa-miR-8075	-1.01136	0.400286
	hsa-miR-8078	-1.51723	0.00170763
	hsa-miR-8085	1.00539	0.411832
	hsa-miR-8089	-1.08832	0.0994502
	hsa-miR-8485	-1.00592	0.41512
	hsa-miR-873-3p	1.35303	0.000314093
	hsa-miR-874-3p	1.4262	0.00323847
	hsa-miR-874-5p	1.03732	0.116257
	hsa-miR-877-3p	1.02912	0.304988
	hsa-miR-877-5p	-1.03576	0.230824
	hsa-miR-885-3p	-1.73977	2.717e-05
	hsa-miR-887-3p	1.08888	0.142337
	hsa-miR-887-5p	-2.17849	2.12941e-06
	hsa-miR-920	1.19778	0.11556
	hsa-miR-92a-2-5p	1.80584	0.000460753
	hsa-miR-92a-3p	1.97927	0.000133657
	hsa-miR-92b-3p	1.98295	2.71679e-05
	hsa-miR-92b-5p	-1.20817	0.0252791
	hsa-miR-93-5p	1.57135	0.00468336
	hsa-miR-936	-1.57023	0.000133657
	hsa-miR-937-5p	-1.00607	0.408153
	hsa-miR-939-3p	1.05869	0.211799
	hsa-miR-939-5p	-1.68278	9.65651e-08
	hsa-miR-940	-2.89832	1.90132e-08
	hsa-miR-9500	1.00722	0.417401
